# Supplementary material for: Genetic Evidence Supporting the Repurposing of mTOR Inhibitors for Reducing BMI
Source: Biomedicines. 2025 Mar 31;13(4):839. doi: 10.3390/biomedicines13040839 (PMC12025023; doi:10.3390/biomedicines13040839)
Supplement: Supplementary file 1 [file biomedicines-13-00839-s001.zip]

Archive with 1 entries (1 files):
- biomedicines-3549417-supplementary.xlsx
