# Supplementary material for: Genetic Evidence Supporting the Repurposing of mTOR Inhibitors for Reducing BMI
Source: Biomedicines. 2025 Mar 31;13(4):839. doi: 10.3390/biomedicines13040839 (PMC12025023; doi:10.3390/biomedicines13040839)
Supplement: Supplementary file 1 [file biomedicines-13-00839-s001.zip › biomedicines-3549417-supplementary.xlsx]

## Sheet: S1
Table S1 Included GWAS studies
GWAS ID	Year	Trait	Consortium	Sample size	Number of SNPs	Population
ukb-a-248	2017	Body mass index (BMI)	Neale Lab	336107	10894596	European
ieu-b-40	2018	body mass index	GIANT	681275	2336260	European
ieu-b-4815	2022	Body mass index	Within family GWAS consortium	51852	—	European
ieu-b-4816	2022	Body mass index	Within family GWAS consortium	99998	7191606	European
ukb-b-19953	2018	Body mass index (BMI)	MRC-IEU	461460	9851867	European
ukb-b-2303	2018	Body mass index (BMI)	MRC-IEU	454884	9851867	European

## Sheet: S2a.beta score
Table S2 MR results of causal links between the expression of 29 mTOR genes and 1,431 phenotypes
a.beta score
ID	Phenotype	A01_MTOR	A02_MLST8	A03_RPTOR	A04_RICTOR	A05_MAPKAP1	D01_RPS6KB1	D02_RPS6KB2	D03_RPS6	D04_EIF4E	D05_HIF1A	D06_TFEB	D07_ULK1	D08_MYC	D09_RRAGC	D10_RRAGD	D11_MTHFD2	D12_ATF4	D13_IRS1	D14_IGF1R	D15_AKT1	D16_AKT2	D17_AKT3	D18_PDK1	D19_KRAS	D20_PIK3CA	D21_PIK3CG	D22_PIK3R1	D23_PIK3CB	D24_PIK3CD
ukb-a-1	Duration of strenuous sports	-0.0280967	0.00235011	0.0233013	0.0597028	-0.0316049	-0.0783645	0.0492923	0.22314	0.0631508	0.0347179	0.0512512	-0.0206784	-0.151276	-0.0194002	-0.0121856	0.030917	-0.00504981	0.0293296	-0.0659375	-0.0459119	0.0661953	-0.0305259	0.035237	-0.1855	0.0664753	0.0120715	-0.0652193	-0.0899592	0.147241
ukb-a-10	Getting up in morning	-0.00654328	-0.00519298	0.0159244	-0.0210204	0.00518507	-0.0254605	0.000342692	-0.00434157	0.00313543	-0.0186891	-0.0500329	0.0102916	-0.00304373	-0.00483434	0.00199449	-0.00421425	0.0494678	-0.00591885	-0.0200259	0.0106788	-0.00318453	0.0304819	0.0061407	0.00731778	-0.0479723	-0.0245987	0.00150318	-0.0228408	0.00375755
ukb-a-100	Non-cancer illness code self-reported: psoriasis	-0.00028069	0.000459546	-0.000516184	0.00137127	-0.00292422	0.00224205	-0.000333728	0.00177513	-0.00300983	-0.00117521	0.00577499	0.00106996	-0.00206043	0.00317909	-0.0003675	0.000280324	-0.00118083	-0.000934858	-0.000459125	-0.000337721	-0.000531917	0.000220414	0.000752442	-0.00167089	0.00259233	-0.00113004	-0.000599397	0.0034079	-0.0004646
ukb-a-101	Non-cancer illness code self-reported: malabsorption/coeliac disease	-0.000170684	-0.000204148	-0.000563042	0.00111747	0.00396101	0.0011541	-0.000449615	5.28309e-06	0.000275013	0.00136699	0.00529026	0.000531194	0.00175475	-0.00221865	1.98529e-05	0.0011206	0.000532493	0.000361069	-1.47437e-05	0.000259084	-0.00319534	-0.0011939	1.71548e-05	-0.000309619	0.00143049	-0.00121293	0.000173428	0.00306568	0.00169864
ukb-a-102	Non-cancer illness code self-reported: diverticular disease/diverticulitis	-0.00314708	0.000641846	-0.000569898	-0.00535544	-0.0010465	0.00299352	0.00142564	-0.00406554	0.00061073	0.000838814	0.00170364	0.00197554	0.00408135	-0.00116536	0.000743355	-0.00169192	0.00155155	-0.00252598	0.00100084	0.00125979	0.00221934	-0.00357508	-1.3808e-05	0.00203984	0.00145849	-0.00376415	-2.00257e-05	-0.00257566	-0.00326879
ukb-a-103	Non-cancer illness code self-reported: crohns disease	-0.000818651	0.000516352	-0.000731235	-0.00198749	0.000848347	-0.00037109	0.000823649	-0.000511358	0.000268993	-0.000210459	-0.00279374	0.00185647	0.000787355	0.000414903	-0.00039321	0.000416572	-0.0017623	0.000494653	-0.000239191	0.000242961	-0.00116791	-0.000256219	0.000197361	0.00267316	-0.000304083	-0.000294851	-0.000322083	-0.00345538	6.42544e-05
ukb-a-104	Non-cancer illness code self-reported: ulcerative colitis	-0.00244013	0.000392015	-0.000637228	-0.00036676	-0.00144629	-0.00074623	2.35533e-05	-0.000408921	0.000174823	-0.00100687	-0.00856209	0.00285227	-0.000255501	-0.000634505	0.000252164	0.00025726	-0.00162547	-1.0708e-05	0.000531101	0.000517074	-0.000869651	-0.000318915	3.12385e-05	-0.000564133	-0.0012883	-0.000165479	-0.00386876	-0.00139765	0.00188125
ukb-a-105	Non-cancer illness code self-reported: rheumatoid arthritis	0.000283067	-0.000905695	-0.00258218	-0.0056362	0.00244494	0.00307521	-2.90749e-05	0.00357759	-0.000910579	0.00250991	-0.00464863	-0.000875657	8.16225e-05	0.000533917	0.000503108	-0.000347898	0.00119758	-0.00106326	-0.000361031	0.00023968	0.00108476	-0.00216398	0.000110608	0.00262484	0.00189605	-0.00127845	0.00336051	-0.00534164	-0.00328245
ukb-a-106	Non-cancer illness code self-reported: osteoarthritis	0.00183528	0.00112305	-0.00162403	-0.00529042	0.0255659	0.010896	-0.0028759	-0.00124557	-0.00347795	0.0147859	-0.0091699	0.000858583	0.00322537	-0.00455893	-2.49889e-05	0.00156391	0.0088407	-0.00414062	0.00340542	-0.003603	-0.00842306	-0.0180199	-0.000200368	0.00275117	0.0030394	0.0024089	0.00226088	-0.0254055	-0.00284465
ukb-a-107	Non-cancer illness code self-reported: gout	-0.000594506	0.000399339	-4.75003e-05	0.00163443	-0.000470058	-0.00394202	-0.00133705	-0.000162411	0.000777539	-0.00146351	0.000250436	0.00194716	-0.00120324	-0.000901789	0.000474179	0.000770205	0.00291149	0.000308016	0.00226773	0.00115036	-0.00027462	-0.00321097	0.000754501	-0.00140975	0.000227058	-0.00255218	-0.00238438	0.00987117	0.00682897
ukb-a-108	Non-cancer illness code self-reported: high cholesterol	-0.0079882	0.00162271	0.00316902	0.00135841	-0.00720136	0.00819916	0.000900127	-0.0355791	-0.000467083	0.00659982	-0.00392538	0.00931977	-0.00363255	0.00794213	-0.00100535	0.0015239	-0.0178432	0.0049711	0.00179278	-0.000825152	0.00495538	-0.0059725	0.00382576	-0.00133181	0.00114131	-0.0192854	0.00543907	0.0513784	-0.00312413
ukb-a-109	Non-cancer illness code self-reported: hiatus hernia	0.00156212	-0.00102775	-0.000657142	-0.00670403	0.0014795	0.000950993	0.00185658	-0.000641445	0.000866095	0.00204302	-0.00128762	-0.00717484	0.00595423	-0.00138267	-0.000606285	-0.00194686	-0.00827321	0.0015427	-0.000792414	0.00116732	0.00528122	-0.00162605	0.000872592	-0.00763386	0.00376415	-0.00459141	-0.000612479	-0.0147255	0.00392047
ukb-a-11	Morning/evening person (chronotype)	0.000634192	0.0152374	-0.00721453	0.0850876	-0.0136796	-0.0200348	-0.00406311	0.0138644	0.00522254	0.00672016	0.0266853	0.00213726	-0.0186452	-0.0021064	0.00160915	0.0230892	-0.0294479	-0.00145989	0.00192632	-0.0103178	-0.0105197	-0.0562608	-0.0077141	-0.0132126	0.064865	-0.022853	-0.00906756	0.113482	-0.0371669
ukb-a-110	Non-cancer illness code self-reported: varicose veins	0.00036592	0.000764453	3.58277e-05	0.00153273	-0.000860583	0.00140212	-0.000290755	0.00194801	0.000354381	-0.000437878	0.000111478	-0.000314461	-0.00162333	0.000368692	0.000134732	-0.00040921	1.57236e-05	0.00102982	0.000853977	-0.000730767	0.00141332	-0.000886757	-0.000118734	-0.00132692	-0.00071531	0.00100931	-0.00067782	-0.00458458	0.000533492
ukb-a-111	Non-cancer illness code self-reported: pneumothorax	-0.000187926	-0.000131396	0.000195484	-3.58351e-05	-6.09509e-05	0.00115009	-7.27798e-05	0.000602068	-0.000170868	-0.00017974	0.000122449	-1.68272e-05	-6.461e-06	-4.21357e-05	-7.55241e-05	-0.000401708	-3.72704e-05	-0.000296481	-0.000342746	0.000219839	0.00171309	-0.000370353	-2.00478e-05	-0.000179191	-0.000389122	0.000446128	-7.35343e-05	0.000575566	4.91168e-05
ukb-a-112	Non-cancer illness code self-reported: polio / poliomyelitis	0.000387786	1.84852e-05	0.000258129	-0.00092953	-0.000278311	-6.30679e-05	0.000157275	0.000245988	1.23659e-05	-8.92484e-05	0.00203717	-0.000373854	0.000829716	-0.000474656	-5.27295e-05	-0.000146091	-0.000153908	-0.000423432	-0.000453457	-0.000276421	-0.000832995	0.00177894	-0.000209912	0.000730409	0.000329412	0.000274921	0.00077213	-0.00114224	0.000329526
ukb-a-113	Non-cancer illness code self-reported: arthritis (nos)	0.00185908	0.000602866	-0.000533771	0.0040488	0.00058637	0.00374478	-0.0018542	0.00138121	-0.000267898	-0.00108185	-0.00191555	-0.000363286	0.00182878	-0.000477172	-0.00110617	0.00036306	0.00181432	0.000400364	0.000146131	0.000329049	-0.00252636	0.00245905	-0.000543357	0.00114578	-9.59557e-06	0.000789368	-0.00209398	-0.00335071	0.000112912
ukb-a-114	Non-cancer illness code self-reported: hypertrophic cardiomyopathy (hcm / hocm)	1.82263e-05	1.80497e-05	5.73244e-05	0.00151778	0.000145332	0.000106799	-0.000170981	-0.000140274	-9.99908e-05	0.000297006	-0.000907419	-0.000531613	4.54053e-05	-1.40684e-05	1.21399e-05	9.91395e-05	-0.000156452	-0.0001969	3.94975e-05	0.000131439	-0.000596684	-9.48675e-05	-0.00021248	-0.000513124	-0.000217743	-0.000194638	-1.25433e-05	0.000470534	-6.27449e-05
ukb-a-115	Non-cancer illness code self-reported: vitiligo	0.000153324	6.59858e-05	4.23673e-05	0.000236068	0.000271065	0.000689536	0.000111401	0.000125628	-0.000114375	-1.37128e-05	0.00195159	-0.000119628	0.000635535	0.000285806	-8.94008e-06	0.000262049	-0.000254087	0.000109381	0.000141267	2.16344e-05	-0.000119018	-0.000510876	-0.000103766	-0.000373962	-0.000541957	-0.000254867	-0.000416424	0.000291003	0.000605412
ukb-a-116	Treatment/medication code: lisinopril	-1.32217e-05	0.000100863	0.00126246	-0.00364566	-0.00916626	0.0101214	0.00236667	0.00656584	6.88671e-05	-0.00403748	0.00272714	0.00914794	0.000550136	-0.00121825	0.00241947	0.00290151	-0.00453808	-0.00198074	0.00111603	-9.87346e-05	0.00530326	-0.00418528	-0.000959011	-0.00886425	0.00157431	-0.00466246	-0.000813454	0.00467328	0.00122812
ukb-a-117	Treatment/medication code: ramipril	-0.00100709	0.00190708	0.000856875	0.00472609	-0.00235752	0.00545748	0.00124704	-0.000563465	0.00109025	-0.00245615	0.00869035	0.00111187	-6.24805e-05	0.00230769	0.000574852	-0.00165946	-0.000497018	-0.00090792	0.00298014	0.00120545	-0.000524638	0.00121734	-0.000538913	0.0183874	0.00299714	-0.00310492	0.0050556	0.0247937	-0.00642238
ukb-a-118	Treatment/medication code: isosorbide mononitrate	-9.34725e-05	0.000116654	-0.000270035	-0.00204427	-0.000772247	0.00260555	-0.000219285	-0.00277741	0.000170748	0.00115585	0.00115212	0.00211011	-0.000932216	-0.000182792	0.000472659	-0.0016666	-5.09492e-05	0.00031898	-0.000523885	0.00147515	0.000226259	-3.13847e-05	0.000358231	-0.0011747	-0.000984919	-0.000315572	-0.000758185	-0.0019148	-0.000537293
ukb-a-119	Treatment/medication code: isosorbide dinitrate	-0.000117577	1.23308e-05	3.61056e-05	0.0011595	-0.000347783	0.000237058	0.000196685	-0.000110709	0.000139077	-0.000219985	0.00078771	0.000555552	-0.000542626	-2.57589e-05	-7.60179e-05	0.000179586	0.000162295	0.000226207	-7.92072e-06	0.000100785	0.000280835	-0.000512099	-5.99751e-05	0.00017827	7.95512e-05	0.000387715	-0.00030964	-0.000613787	6.25479e-05
ukb-a-12	Nap during day	0.00326995	-0.00458402	0.00561069	-0.0291807	-0.00494327	0.0234891	-0.0129775	-0.0200045	-0.00828089	-0.00369395	-0.0177446	0.01807	0.0174121	-0.000674717	-0.00433649	0.0120453	-0.013843	0.00641991	0.0162594	0.00742293	0.0148442	-0.0215542	0.000166048	0.0292239	0.0260969	0.0455648	-0.00973952	-0.0132306	0.0137222
ukb-a-120	Treatment/medication code: tranexamic acid	-0.000169592	6.34198e-05	0.000220981	0.000870818	-0.00129688	0.00122967	0.000104269	0.000867209	-0.000543519	0.00025576	0.000717627	0.00171152	-0.000819278	-0.00107023	-8.65546e-05	0.000460196	0.000629518	-0.00046994	0.000118327	-2.49268e-05	0.000626812	-0.00021269	-0.00043215	-1.23663e-05	0.00156648	0.000798603	0.000912973	0.000835863	0.000345676
ukb-a-121	Treatment/medication code: simvastatin	-0.00556038	0.00404056	0.00179244	0.0066934	-0.00269613	0.00760126	0.00144286	-0.0194614	-0.00530616	0.00849555	-0.00998349	0.0145697	-0.00279868	0.0084518	0.000258393	0.000557949	-0.0151569	0.00318907	0.00453723	0.00399931	0.0142321	0.00567789	9.81469e-05	0.00149315	0.000872227	-0.0184466	0.00856305	0.0524449	-0.00467196
ukb-a-122	Treatment/medication code: ventolin 100micrograms inhaler	-0.0010239	-0.00168036	0.00216382	0.00429746	0.00961692	-0.00118247	-0.000371877	-0.00150326	-0.00108124	0.00473129	-0.0143519	0.000334276	0.00416153	-0.00303529	0.000141897	-0.00173904	-0.00547736	-0.000336612	0.000370499	0.0023491	-0.0029012	-0.00413675	0.000125103	-0.00120677	-0.00143127	0.000167354	-0.0051133	0.00419881	-0.002796
ukb-a-123	Treatment/medication code: atrovent 20micrograms inhaler	0.000107196	0.000156959	-0.000116669	-0.000740512	0.000677935	0.000797434	0.000336883	0.000505673	-0.000130071	0.000497038	0.000799844	-0.000786886	0.000479633	4.34266e-05	0.000325555	-0.000267269	-0.00130525	-0.000256572	-0.00030872	-0.000252134	0.000977291	-0.000708832	-8.75254e-05	-0.000929173	0.00182722	0.000375884	-2.60045e-05	0.000760325	0.00114915
ukb-a-124	Treatment/medication code: becotide 50 inhaler	-0.000761855	0.000587292	-0.000783712	0.000803714	0.000755355	0.00129201	0.000372796	0.000667045	9.02587e-05	0.000941102	-0.00133604	0.0013467	0.00170209	-0.000659701	-0.000367184	0.000824217	-0.00145167	-0.000771884	0.000216373	0.00135918	-0.00104394	-0.00152629	0.000661224	-1.44923e-05	0.000425681	0.00141901	-0.000450702	0.00451939	-0.00206103
ukb-a-125	Treatment/medication code: kapake tablet	-0.000115032	3.58412e-05	0.000237077	0.00024307	-0.000610592	0.000607043	-8.47951e-05	0.000143549	0.000105798	0.000163666	0.000782447	-0.000286967	-0.00080458	5.76076e-05	-0.000144356	0.00031671	-7.05715e-05	-3.12023e-06	-0.000138301	-9.54832e-05	0.000190972	-0.000490494	-5.30462e-05	0.000169311	0.000347634	-7.20155e-06	-0.000314332	0.00204546	0.00025176
ukb-a-126	Treatment/medication code: lansoprazole	-7.20264e-05	-0.00108543	-0.000821367	0.00898058	0.00674306	-0.000674473	-0.00031498	-0.00245143	-0.00259096	-0.000469472	-0.00397659	-0.00574472	-0.00066222	-0.00410304	0.000150784	-0.00106507	0.00508531	0.00124963	-7.6486e-05	0.00129776	0.00232922	0.00249283	0.000196329	-0.012048	0.0132822	-0.0046296	-0.00320248	-0.00680205	0.000928094
ukb-a-127	Treatment/medication code: lisinopril+hydrochlorothiazide 10mg/12.5mg tablet	-5.40192e-05	0.000138504	0.000185984	0.000125585	0.000303549	-0.000436167	-2.64977e-05	0.000415314	0.000171455	-0.000360477	-0.001225	-0.000257974	3.22439e-05	0.000632712	0.000108331	-0.000132704	-0.00067906	-0.000259259	1.87567e-05	-4.68693e-05	0.000999354	-0.000861148	0.00012871	-5.13017e-05	0.000656231	0.000580231	-0.000469151	-0.000554496	0.000222282
ukb-a-128	Treatment/medication code: tramadol	0.000733976	-0.00103082	-0.00235267	-0.00118824	0.00425061	-0.000985024	-0.00174611	0.000534912	-0.00103097	0.00181999	0.00633596	0.0038762	-0.0030225	-0.000242977	-0.000355722	0.00124829	0.00272452	-0.000354774	-0.00180771	0.00022928	0.00183071	-0.00315719	0.000202527	-0.0054493	-0.000708642	0.000454756	-0.000659788	0.0101423	-0.00312255
ukb-a-129	Treatment/medication code: omeprazole	3.38823e-05	-0.00142497	0.00116391	-0.0117747	0.00688265	0.00234236	0.00215028	-0.00176961	0.000366299	0.000273194	-0.00901736	0.0021894	-0.00874471	0.0102181	0.00244647	0.000458314	-0.00961032	0.000770199	0.000639778	0.00130517	0.00706787	-0.00388663	-0.0022922	-0.00832367	-0.000581952	-0.00368164	0.00260988	0.0116777	0.0006813
ukb-a-13	Sleeplessness / insomnia	-0.00138957	-0.00300594	0.00465099	-0.0190856	-0.0290407	0.00158882	-0.0211274	0.0176786	-0.0139146	-0.00587295	-0.0441976	0.0242371	-0.00102922	0.0126014	0.000530829	-0.00754944	0.00100926	0.000248087	0.00334072	-0.00529634	-0.0600721	-0.0100063	-0.006632	-0.0124509	-0.0005499	-0.0325684	0.0135494	0.0221961	-0.0033227
ukb-a-130	Treatment/medication code: senna	-0.000440679	-0.000388228	-0.000382196	0.000349612	0.00311996	-0.00118782	0.000424413	6.09761e-05	0.000521006	0.000149121	-0.0012771	0.00138535	0.00311104	-0.00204843	0.000151382	0.000165767	-0.00023336	0.000553871	0.000475608	-0.000161489	0.00136598	0.000516741	-0.000768817	0.0013418	0.000762887	0.000751755	-0.000222169	-0.00293822	-0.000829391
ukb-a-131	Treatment/medication code: atenolol	-0.00197811	0.003797	0.00263481	0.000218856	-0.00147402	-0.00160849	-0.00190947	-0.00152496	0.00225329	0.00092377	-0.00754853	0.00335547	-0.00819013	0.00232915	0.00179279	-0.00148743	-0.000868012	0.00167787	0.00295579	0.0039553	0.00756426	-0.00162056	0.000171151	0.00344979	0.00251141	-0.00686066	0.00664943	0.00895341	0.00245295
ukb-a-132	Treatment/medication code: aspirin	-0.00395204	-2.12827e-05	0.00220649	-0.000285136	0.00178249	0.0121914	-0.00248308	-0.00804491	-0.00646517	0.0041758	0.0160959	0.00727433	-0.00214763	0.0166375	0.00646732	-0.00395426	-0.010818	0.00500874	0.000544354	0.00461241	0.0112159	0.00616201	0.00544569	0.0116968	0.00600055	-0.00707004	-0.00800137	0.0204259	-0.000861494
ukb-a-133	Treatment/medication code: logynon tablet	-0.000321758	-0.000219502	0.000209877	0.000121	-0.000549981	0.00119284	0.000218869	-0.000438014	-0.00010389	-6.56855e-05	0.000887253	-0.000276014	-0.00037903	-0.000477455	-6.38258e-05	0.000141241	-0.000437383	-0.000107388	4.87647e-05	3.11611e-05	-0.000415457	-0.00100074	8.13086e-05	-0.00104299	0.000590211	-0.000499803	-0.000437115	0.00203479	0.00119175
ukb-a-134	Treatment/medication code: hydroxocobalamin product	7.35672e-05	0.000138927	7.86215e-05	0.000470032	0.000222089	0.000610785	0.00018396	-5.83743e-05	1.45534e-05	0.000398556	9.27177e-05	0.000373536	0.000277834	0.000344021	-1.2375e-05	-0.00013331	-2.07547e-05	-4.6048e-05	-0.000477538	-0.000195885	6.6836e-05	0.000264857	-6.69959e-06	0.000316909	-0.000218049	-0.000164619	3.07798e-05	0.000148481	0.000349382
ukb-a-135	Treatment/medication code: vitamin b12 preparation	-2.43622e-05	-0.000358077	-5.6804e-05	0.000760585	0.00293047	-0.00105868	0.000454207	-0.00049984	0.00057044	-0.00115854	-0.000682634	0.00172435	0.0010015	-0.000105552	-5.36635e-05	0.00014512	0.000578346	-0.000480659	-0.000824664	-9.08914e-05	0.00168597	8.27369e-05	7.64169e-05	0.000461667	0.000857587	-0.000929187	-0.000160524	0.00340479	0.000402552
ukb-a-136	Treatment/medication code: ibuprofen	0.00361525	0.000646021	-0.00725285	0.000895119	-0.00391222	0.0188866	-0.00544129	0.00952349	0.00840139	-0.00179368	-0.0217085	0.0120518	-0.0121118	-0.000612192	0.00275744	-0.000887084	0.0172458	0.00740934	0.0040287	0.00176664	-0.00105268	-0.000914361	-0.00154681	0.00586735	-0.000432687	-0.0065694	0.00236118	-0.0320798	-0.00590669
ukb-a-137	Treatment/medication code: morphine	0.000236559	-0.000207783	-0.000586856	0.000173325	0.000864905	-1.33638e-05	-2.90044e-05	-0.000604091	-6.12583e-05	0.000688271	-0.000104978	0.000253537	-0.000700499	6.28354e-05	-7.29798e-07	-8.74667e-05	0.000166221	-0.00020789	-0.000348473	0.000386804	0.0002919	-7.13381e-05	-3.37128e-05	6.08247e-05	0.00117705	0.000376529	-0.000692748	-0.000265849	0.00031289
ukb-a-138	Treatment/medication code: quinine	0.000431073	-5.38847e-05	-0.000506093	0.00126972	-0.000433239	0.00181976	-0.000180624	0.00263369	-0.00163566	0.00114835	-0.000531544	0.00469751	-0.00324875	-0.000167402	-3.12401e-05	0.000266446	-0.00129122	0.00055154	0.000779003	0.000713402	0.000429946	-0.00326075	0.000440693	0.00290443	-0.000574464	-0.000843671	0.00106744	-0.00515762	0.00268696
ukb-a-139	Treatment/medication code: gliclazide	-0.000914908	0.000599031	0.000297999	-0.00435124	-0.000798832	0.0041582	-0.000106539	-0.00220932	-0.000920349	0.000104456	0.00142647	0.00302675	-0.000476456	0.00185638	0.000250921	-0.000509055	-0.00359234	0.00137542	-0.00135789	-0.000990526	0.00486516	-0.00317193	0.000496506	0.000949337	-0.000921486	0.00146333	-0.00139596	0.00441224	0.00212702
ukb-a-14	Snoring	0.00139397	-0.000481919	-0.00825692	-0.00571179	0.0417759	0.00855629	0.00392181	0.00640804	0.000945767	-0.00554263	-0.0364639	0.0143995	0.00259015	-0.0165317	0.00123477	-0.000581979	-0.00325329	-0.00584888	0.00189994	-0.00190015	0.0034531	0.00741788	0.00545135	-0.000720666	0.00615228	-0.0127734	0.00107509	0.0501967	0.00402612
ukb-a-140	Treatment/medication code: carbimazole	-0.000221001	0.000175347	4.98994e-05	0.000665881	0.000566077	0.000759363	6.3278e-05	-0.000355097	0.000156456	-0.000891098	0.00116508	-0.000149905	0.000535596	-0.000558542	-0.000164295	6.18028e-05	0.000637336	0.000200963	-0.000124928	-2.25806e-06	0.00155037	-0.000910798	5.50896e-06	-0.000969258	0.000127697	0.000641466	-0.00012595	0.00293129	0.000699874
ukb-a-141	Treatment/medication code: prednisolone	0.000768225	-0.000870348	-0.000846953	0.00145246	0.000670494	-0.000158169	4.65144e-05	0.000358077	8.25975e-05	0.000745097	-0.00206118	-0.00194234	0.00285624	0.00140301	0.000347089	-0.000714645	-0.00170651	-7.28311e-05	-0.000535226	0.00171961	-0.000361367	0.000434286	-0.00169836	0.000199735	0.000988233	-0.000301795	0.00240464	0.00798941	-0.000629232
ukb-a-142	Treatment/medication code: allopurinol	0.000481448	-0.000867658	0.000340156	-0.0015752	0.00125244	-0.00129783	0.000239269	0.000970723	0.000140182	-3.18684e-05	0.000430798	0.00345729	-0.000257492	-0.00144144	0.000502235	0.00151474	0.00233745	0.000429285	0.00183009	0.000702103	-0.00136052	0.000457084	0.000743463	-0.00196253	0.00191276	-0.00265057	-0.00144971	0.00280963	0.00558512
ukb-a-143	Treatment/medication code: beconase 50micrograms nasal spray	0.000122527	-0.000112319	-0.000132866	0.00236331	2.46152e-06	0.00166107	-0.000529482	0.00103867	5.3723e-05	-0.000620485	0.0023809	0.00195545	-0.00087211	0.000549339	-0.000111005	0.000607922	-0.0031402	0.000946077	-0.00139972	-0.000612623	-0.000979243	-0.00247688	0.000241306	-0.00149889	-0.00249177	-0.000885121	-0.0022705	-0.00336513	-0.00367129
ukb-a-144	Treatment/medication code: rhinocort 50micrograms nasal spray	-0.000615518	0.000179879	-5.48529e-05	-0.00190457	-0.000444068	0.000105554	0.000291764	-8.93484e-05	-1.9807e-06	-9.43387e-05	0.000740153	-0.000644306	0.000358338	-0.000427658	7.70612e-05	-9.84284e-05	-0.000250655	-0.000238695	0.000110712	0.000163953	0.000154072	-0.001075	-0.000156183	0.000102102	-0.000129978	-0.000190978	0.000408641	-0.00200925	0.00022124
ukb-a-145	Treatment/medication code: ranitidine	0.00259187	-0.00126084	0.000848048	0.00339105	0.000954606	0.00393846	0.00191545	0.000931542	0.00120767	0.00219037	0.00779673	0.00287129	0.00260817	0.000845997	0.000967155	-0.00145859	-0.00423576	0.000792136	5.54118e-05	0.00159819	0.00353646	0.00335248	-0.000400957	0.0022123	-0.000342762	-0.00308704	-0.00166241	0.0194076	0.00391765
ukb-a-146	Treatment/medication code: amitriptyline	-0.000426852	0.0010453	-0.00253998	0.00306932	0.0046079	-0.00197197	-0.00282805	-0.00250346	-0.00170705	0.0021257	-0.00115897	0.00231462	-0.00519852	-0.00337516	-0.000670857	0.00106434	0.00185156	0.000518806	-0.000771644	0.000383248	0.00822054	-0.0046616	-0.000277396	0.000516824	0.00639677	-0.00323389	-0.00436253	-0.00404726	0.00497242
ukb-a-147	Treatment/medication code: dothiepin	-6.09243e-05	0.000148744	9.61587e-05	-0.00081881	-0.000138121	-0.000227771	0.000152476	-0.000127493	0.000201922	-2.10331e-05	9.90412e-05	-0.000397346	0.000430213	-1.86234e-05	2.18139e-05	-0.000217559	-0.000128932	-7.5848e-05	0.000219014	-6.91581e-05	0.000673839	0.000620798	-0.000167998	0.00109266	-0.00101284	-0.000251444	-0.000172645	0.000555884	0.000864949
ukb-a-148	Treatment/medication code: bisoprolol	-0.0014839	0.00170085	-0.000363282	-0.00609754	-9.07686e-05	0.00190427	-0.00156594	-0.00148761	0.000897015	-0.0028506	0.00244177	0.0028627	-0.00630695	0.00300506	8.89321e-05	-0.000834462	-0.00216628	0.000544701	0.000119103	0.00153039	0.000853402	0.00321631	-0.00139365	-2.85697e-06	-0.000530342	-0.00360818	-0.000540993	0.0104265	0.00344145
ukb-a-149	Treatment/medication code: doxazosin	-0.000979795	0.000244924	0.000788929	-0.00312948	-0.00599467	-0.00235207	-0.000798774	-0.0014003	-0.000222792	0.00242704	-0.000866902	-0.00163522	0.00213324	0.00202254	-0.000793476	0.000436299	-0.00416833	-0.00146708	-0.000377713	0.00155111	-0.00328161	0.00195042	-0.000952216	0.00224808	0.00325518	0.00268864	0.00175351	0.00954675	-0.00110846
ukb-a-15	Daytime dozing / sleeping (narcolepsy)	0.00293961	0.00236665	0.0109232	0.00393202	-0.0633446	-0.00838984	-0.0186331	-0.0025414	-0.00789018	-0.00359502	-0.021519	0.0172663	-0.00323037	0.00831945	0.00122079	-0.00185691	-0.0184204	0.00616863	0.00602815	0.00773356	0.00657134	-0.0135273	-0.00239728	-0.0189037	0.020269	0.0283082	0.00777144	-0.0187285	0.000893528
ukb-a-150	Treatment/medication code: amlodipine	-0.00264896	0.00181175	-0.000915846	-0.00413293	-0.0178979	0.000120042	0.00264075	-0.00630025	0.00141653	-0.00274779	0.00904131	-0.0023485	0.00140695	-0.00154269	0.000858039	0.00153778	-0.00490446	0.00131705	0.00320324	4.65174e-05	-0.00461595	0.00105018	-0.000510094	0.0127657	-0.00379973	-0.00684164	0.00268451	0.0068378	-0.00211597
ukb-a-151	Treatment/medication code: salbutamol	-0.000299111	0.000243444	-0.000747185	0.0011219	0.00348831	-0.00034681	0.00159541	0.00161026	-0.00227263	-0.000160039	0.00185449	-0.0010535	0.00130351	-0.00380441	-0.000105686	-0.000421559	-0.000714197	0.000878572	0.000490753	0.000915003	-0.00138915	-0.0041735	-0.000435689	-0.00388735	-0.000769865	0.000246333	-0.00207151	0.0081173	-0.00544064
ukb-a-152	Treatment/medication code: eumovate cream	-6.9505e-06	-0.000117489	0.00056146	-0.00126217	0.000435237	0.000243289	-0.000131846	0.000640344	-0.000265807	-9.73669e-05	-0.00198133	-0.00115536	0.000198036	-0.000522645	0.000139681	0.000916944	0.000470034	0.000954202	0.000359385	-0.000426592	0.00104269	-0.000739521	2.35158e-05	-0.000360041	-0.00197694	-0.000874689	-0.000897923	-0.000612831	-0.000854261
ukb-a-153	Treatment/medication code: insulin product	0.00033201	-5.88771e-06	-0.000438837	-0.0031413	-0.00237612	-0.00330503	0.00153689	-0.00224081	-0.000218043	-4.77756e-05	-0.00350814	0.00604524	0.0070718	-0.000737996	0.00114693	-1.56414e-05	-0.00177141	-0.000822988	-0.00265068	-0.000532973	0.00302118	-8.9693e-05	-0.00202048	0.00544909	-0.0028068	0.00166096	0.000549699	-0.000956653	0.00337277
ukb-a-154	Treatment/medication code: cetirizine	0.00148607	-0.00113111	-0.000136702	-0.000915267	0.00467955	9.63702e-05	0.00118166	-3.15071e-06	-0.000809702	-0.000993824	-0.00132766	0.0043783	0.0043734	-0.00175929	0.000412154	-0.000899174	0.000636247	-0.000271399	-0.000342481	-0.000414508	0.00602915	0.00279619	-5.55214e-05	-0.00420424	-0.000636151	0.00155216	0.00176801	0.00368045	0.000920548
ukb-a-155	Treatment/medication code: codeine	0.000245409	4.34795e-05	-0.000860468	0.000560426	0.00170271	0.00111792	-0.00053426	-0.000277208	0.000976919	0.000277716	0.00296794	-0.000436271	0.00196199	-0.000453764	-0.000253259	0.00134669	-0.000286517	0.000556661	0.000480976	0.00152727	0.00193465	0.000889894	-7.28698e-05	0.0026263	-1.82123e-05	-0.00135894	-2.67981e-05	-0.00570542	5.82317e-05
ukb-a-156	Treatment/medication code: diclofenac	0.000407189	-0.000218732	-0.000893887	-4.4427e-06	-0.00026399	0.00413282	0.00210498	-0.00566886	0.00192564	-0.0021221	-0.000522213	0.00297819	0.00492835	-0.0010913	0.000237578	0.000762991	0.0010209	0.000523953	0.00149012	0.00105438	-0.00268179	-0.00736794	-0.000286806	-0.0011998	0.00508121	0.00224339	-7.69044e-05	0.0022808	0.00376042
ukb-a-157	Treatment/medication code: liothyronine	1.90031e-05	2.81478e-05	2.15229e-05	0.000140256	-0.000106385	-8.58045e-05	-0.000317726	0.000247308	2.36489e-05	9.27206e-05	0.000180654	-0.000409408	0.000179546	0.000289555	8.2456e-05	0.000134134	8.55152e-06	-0.000202337	0.000167823	9.43277e-05	2.50302e-05	-0.000508109	-0.000100844	0.0007977	-0.000213591	-0.000485136	0.00018552	0.000207432	0.000563865
ukb-a-158	Treatment/medication code: thyroxine product	0.00118284	0.000660166	0.000510107	0.00303789	-1.45768e-05	0.00242304	0.000212544	7.68754e-05	-0.000984215	-0.000423397	-0.00248864	0.00542446	-0.0019683	-0.00124512	-0.000110668	-0.000547988	0.00312618	0.000860869	0.000836831	0.000451786	0.00145012	0.00166343	-0.00142304	-0.00506305	0.00101282	-0.00407238	-0.00151941	0.00517178	0.000349134
ukb-a-159	Treatment/medication code: metformin	-0.00405463	-0.00153497	-0.00014188	-0.00396011	-0.00582666	0.00533445	-0.00123505	-0.00260581	-0.000285068	-0.00137292	-0.00162075	0.00929411	-0.0020918	0.00794908	0.000161171	0.00446581	-0.00183503	0.00307318	-0.00230684	0.000253186	-0.00119031	-0.0024508	0.000821836	0.00633365	0.0029876	0.00353668	-0.00361665	0.00345819	0.00165966
ukb-a-16	Current tobacco smoking	-0.00203571	0.00633361	0.000406842	0.0110604	0.0783949	-0.00267621	-0.00762558	0.00356113	-0.0241298	0.00293846	-0.00323227	0.0176229	-0.011419	-0.00142149	0.00069468	0.00413691	0.000589167	9.97633e-05	-0.000911743	0.000740561	0.00450999	-0.042588	-0.00664719	0.0263949	-0.00157399	-0.00448911	-0.0146386	-0.0718812	-0.00888685
ukb-a-160	Treatment/medication code: warfarin	0.00109127	0.00153752	0.000246938	-0.00228343	-0.00288757	0.00105642	5.86792e-05	0.000110447	0.00192802	-0.00108263	-0.00132053	0.00010048	-0.00565068	-0.00426402	0.000224635	0.000803109	-0.00217495	0.000964589	0.00226889	0.00139517	0.00102555	-6.42316e-05	2.22699e-05	-0.000842376	0.000827575	-0.00442529	-0.00178647	0.00888854	0.00308631
ukb-a-161	Treatment/medication code: enalapril	-0.000130196	0.000129346	-0.00109527	-0.000898745	-0.00220562	0.00104249	-1.8294e-05	-0.00101928	0.000231983	0.000725581	-0.00191938	0.000265213	0.000162776	-0.00025777	0.000395521	-0.00149078	0.000543509	0.000694471	0.00157843	0.000350654	0.00207688	0.000760119	-6.35668e-06	-0.00134206	0.00202437	0.00211487	0.00170599	0.0068598	0.00248612
ukb-a-162	Treatment/medication code: perindopril	-0.000492966	0.00125079	0.000247357	-0.000582973	-0.00358589	-0.00219965	-0.000123404	0.00137786	-0.000952242	-0.000807051	-0.00264698	-0.00236934	-0.00532786	0.00423009	0.000861734	-0.000530946	-0.000713887	0.000596528	-0.000687716	-0.00136022	0.00102075	0.00301763	-0.000668274	-0.000165886	0.00224739	-0.00364711	-0.00362541	0.00354948	0.00280208
ukb-a-163	Treatment/medication code: flecainide	-0.000215795	0.000244116	5.16807e-05	-0.000134011	-0.000386546	-0.000128361	-0.000824341	0.000981503	0.000529429	0.000675761	0.000512676	-0.00118038	-1.998e-05	0.000897775	0.000145253	-0.000107105	-0.000339298	0.000103962	0.000523607	-0.000146153	0.00106646	0.00160102	0.000547088	0.0016789	-0.000691051	0.000356847	0.000143436	-0.00186693	0.000550195
ukb-a-164	Treatment/medication code: furosemide	0.000444506	0.00031716	-0.000241584	-0.000995007	0.00368395	-0.000539212	1.71338e-05	-0.00318305	0.00140398	0.00072207	3.94735e-06	0.0028307	0.0022278	0.000385014	-0.000139752	0.000510782	0.000274522	-8.4946e-05	-0.000198205	0.000524975	-0.000375877	-0.000305325	-0.000504464	-0.00124672	-0.000686151	0.000439152	0.00210612	0.00582926	-0.00131188
ukb-a-165	Treatment/medication code: nicorandil	-0.000407424	-0.000342105	-0.000369523	0.00169848	-0.000423716	-0.000275741	0.000174126	-0.00154467	-0.00107312	0.000269831	0.00101614	0.000821507	0.000571758	-0.00019414	0.0001362	-0.000325834	-0.00112472	-0.000768013	-4.14301e-05	0.000528082	-0.00164073	-0.00148533	8.36637e-05	0.00283541	0.00367593	-0.00221024	-0.000958255	0.00412888	0.00103048
ukb-a-166	Treatment/medication code: flax oil tablet	0.000119634	0.000230119	-0.000365063	-0.00122685	-0.00136207	-0.000880237	-0.000256949	-0.000501849	-8.84535e-05	-0.00129412	0.00209281	-0.00298093	-0.000703591	0.000108826	-0.000214794	0.000509254	-2.48379e-05	0.000270275	-0.000404949	-5.5386e-06	0.00155462	-0.000958546	0.000102334	0.00107965	-0.000906826	0.000527473	-0.000906477	0.00136512	1.2067e-06
ukb-a-167	Treatment/medication code: venlafaxine	-0.000242593	0.000322122	-0.000722899	0.00105231	6.34029e-05	0.00199842	-0.00109941	0.000802691	0.00019785	0.000917538	-0.000134904	0.00215127	-0.00130366	0.000634677	0.000164509	0.000247318	-0.00142832	0.000456079	0.000394459	0.00010797	0.000401014	0.00120474	0.000110504	-0.000293936	-0.000583479	-0.00283691	-0.000524988	0.00444357	-0.000316679
ukb-a-168	Treatment/medication code: losartan	-7.46118e-05	0.000135685	0.000812752	0.0022728	-0.0036309	0.0008985	-0.00045226	-0.00386196	0.000863281	-0.000931877	-0.00397787	0.00353385	0.00227547	-0.00106225	-0.000234877	0.00167999	-0.000418375	-0.00103871	0.000725719	0.000530852	0.000235934	-0.00192681	9.18746e-05	-0.000675482	-0.000830811	-0.00294569	-0.000630061	0.00793661	-0.00058695
ukb-a-169	Treatment/medication code: evening primrose oil	0.000243254	-0.000754394	0.000898606	-0.0012394	-0.00187642	-0.000553934	0.000577238	-0.000555769	-0.000112733	0.00372503	-0.00356485	-0.0048873	-0.00183351	0.00172149	-0.00123447	0.000966893	0.00387321	0.001243	-0.000758048	-0.00201259	-0.00102095	0.00402728	-0.0021574	0.00110785	0.000557812	-0.000838885	0.00105479	0.000118239	0.000954062
ukb-a-17	Past tobacco smoking	-0.0182255	-0.0298919	-0.00880654	-0.00895405	-0.129823	0.0113158	0.0334047	0.0198899	-0.0149031	-0.0241895	-0.0863643	-0.0510241	0.0975412	-0.0120239	0.00854053	-0.0100942	0.00314039	-0.00344266	0.0100888	-0.0289703	0.0368194	0.0383133	0.0124945	-0.0621033	0.0340826	0.0825083	0.0501465	0.0458129	0.0249207
ukb-a-170	Treatment/medication code: citalopram	0.000944179	0.000727542	-0.00165222	0.00783474	-0.00581511	-0.000395525	0.00090466	0.00249182	-0.00119498	9.70546e-05	-0.000333585	-0.00110603	0.00335254	-0.00470742	0.000174901	0.00113926	-7.9714e-05	0.000947522	0.00202051	0.00114908	0.00628393	-0.000606811	7.94602e-05	-0.00559631	0.00244515	-0.00335656	0.00188886	0.00743448	0.00142907
ukb-a-171	Treatment/medication code: alendronate sodium	0.000536578	-0.00172899	-0.0010027	-0.000313443	0.00228312	-0.00463847	-0.000602398	0.00307872	-0.000629211	0.00146246	0.000387673	-0.00289293	0.000364882	0.000305179	-0.000793047	6.51463e-05	-0.000516408	0.00133145	0.000532227	-5.19077e-05	0.00232895	-0.00103712	-0.00154093	-0.0018159	0.00138486	-0.00154853	0.00225744	0.00194473	0.00183814
ukb-a-172	Treatment/medication code: co-codamol	-8.10396e-05	4.883e-05	-0.000762532	0.000919841	0.0050194	0.00256041	-0.000185059	-0.00019938	-0.000930776	0.00133303	-0.00309882	2.46813e-05	-0.00117792	-0.000920982	-0.000413797	-0.00075532	-0.00130885	0.00131452	0.000314485	0.0016429	0.00679909	-0.00596633	0.000289655	0.00386169	-0.000301782	-0.00389688	0.000689549	-0.00494086	-0.00671503
ukb-a-173	Treatment/medication code: co-amilofruse	-0.000235472	-6.62213e-05	0.000178471	0.000378325	0.000102214	-0.00083269	-0.000371555	0.000772938	-0.000218201	-0.000732303	0.000482694	-0.000701957	-0.000219253	-0.000286204	0.000161247	-0.000344372	0.000136683	-9.54783e-06	0.000285593	0.000278834	-0.00121099	-0.00063392	-0.000173946	-0.00150501	-0.000275126	0.000392574	4.20034e-05	-0.000454851	-0.000256181
ukb-a-174	Treatment/medication code: letrozole	-0.000208749	8.55602e-05	0.000299958	-0.000533536	0.00136445	-9.36987e-05	9.44735e-05	0.000809118	0.000248916	0.000379731	-0.00028312	0.000627179	-0.000887935	1.48896e-05	3.76523e-05	0.000142866	-0.000468537	1.82118e-05	-0.000197975	-0.000283224	-0.000399788	0.000608725	-8.42337e-05	-0.00134308	0.000703404	0.000760853	-0.000245712	0.000753461	0.000639522
ukb-a-175	Treatment/medication code: xalatan 0.005% eye drops	0.000536732	-0.000540682	0.00134926	0.00135839	-0.000154689	0.00228605	-0.000334131	-0.000104871	0.000391299	0.000302748	0.00113296	0.00178851	0.0014743	0.000254988	0.000275011	0.000821245	0.00090445	-0.000699277	0.0013733	-0.000510821	0.000766677	0.00152439	-4.2569e-05	0.00257826	0.000321242	-0.00183601	0.000499341	0.00465189	0.000752604
ukb-a-176	Treatment/medication code: atorvastatin	0.00044627	-0.0025426	0.00147466	-0.0037774	-2.60339e-05	-0.000389974	0.00125176	-0.00987788	0.00129515	0.000323717	-0.00353715	0.00152804	-0.0028426	0.00393825	0.00055503	0.00236729	-0.00512955	0.00210258	0.00128376	0.000675033	0.000361001	-0.00315966	-0.00143999	0.00610826	0.00585017	-0.00655616	-0.00206442	-0.00453775	0.00183959
ukb-a-177	Treatment/medication code: candesartan cilexetil	0.00113736	0.000481495	0.000223983	-0.00631862	-0.00499041	-0.00103866	-0.000426189	-0.00294171	-0.00370802	-0.00383821	0.000518216	-0.00124743	0.00226654	-0.000569506	0.000849315	-0.000179452	-0.00395887	0.00219707	0.00186163	0.00151518	-0.000394291	0.00383415	0.000230849	0.00364631	0.00289072	-0.00238929	0.000880771	0.00297074	-0.00106363
ukb-a-178	Treatment/medication code: salmeterol product	0.000127588	-0.000253779	0.000137665	0.000927563	0.000278648	-0.000479388	-0.000174479	0.000196385	-3.53584e-05	-0.000581797	0.00202547	-0.000839898	5.33831e-05	0.000870839	2.46344e-05	-4.99059e-05	8.29164e-05	0.000202988	-0.00035994	-0.000110756	-0.000296328	4.42462e-05	5.12457e-05	0.000762203	0.00114852	-0.000565451	-0.00052864	-0.000370016	0.000258131
ukb-a-179	Treatment/medication code: adcal-d3 1.5g/10micrograms chewable tablet	0.00131881	-0.00154668	-0.0010699	-0.00266254	-0.00235367	-4.51283e-05	-0.00072362	0.00311259	-0.000641491	-0.00219118	-0.000665543	-0.00118068	-0.0018874	-0.000444191	0.000169677	0.000839123	0.0035266	-0.000139062	-0.00116373	6.82698e-05	0.00132765	2.32975e-05	-0.000616523	0.00153185	0.00191083	-0.00257712	0.00122374	0.00114282	0.00124965
ukb-a-18	Smoking/smokers in household	0.00347571	-0.000408603	0.00291912	0.027808	0.0205261	-0.0232974	-0.00497315	0.00578675	0.00316881	0.00482536	-0.00960429	-0.00906412	-0.000281058	-0.00151033	0.00212753	0.000588322	-0.00304941	0.00139432	0.000543264	-0.000907069	0.00472102	-0.0235792	-0.00180175	0.00500528	-0.0150675	-0.0106563	0.0109571	-0.00188536	0.0027627
ukb-a-180	Treatment/medication code: clopidogrel	-0.00113051	2.50835e-05	0.00024801	0.00225277	1.30704e-05	0.00280763	-0.000210314	-0.00316451	0.00139847	0.000275587	-0.00418163	0.000508247	-0.000959843	-8.51532e-05	0.000470052	0.00137847	-0.0033423	0.000224565	-0.000657623	0.000698444	0.00224739	-0.000268471	-0.00104785	0.0030906	0.00460534	-0.00470278	0.000507359	0.00671964	0.000106725
ukb-a-181	Treatment/medication code: indivina 1mg/2.5mg tablet	6.05969e-05	-0.000253169	1.39029e-06	0.00035298	0.000211492	2.41901e-05	8.28727e-05	-0.000528861	-0.000238634	-7.26363e-06	0.00105408	-4.3551e-05	-0.000746115	0.000428458	-8.04708e-06	-0.00021804	5.91563e-05	-0.000210734	0.000100399	6.41628e-05	0.000391125	-0.000207168	-7.66079e-05	-0.000287497	-0.00020088	0.000297238	-5.11391e-05	-0.000906827	0.000768294
ukb-a-182	Treatment/medication code: symbicort 100/6 turbohaler	-0.00138744	-0.00105602	-0.0013047	-0.000235133	-0.000597742	0.00100583	0.000588744	-0.000852884	-0.000481651	-0.000396164	0.00215956	-0.000825857	0.00310004	0.000219209	-3.54001e-05	-0.000891276	0.000797934	0.000465487	0.000158894	0.000958263	-0.0018368	-0.000810711	0.000144772	-0.00377074	-0.00195037	0.000264679	-0.00174588	0.00471608	-0.000942824
ukb-a-183	Treatment/medication code: seretide 50 evohaler	-0.00027358	-0.00155054	0.00122828	0.00239352	0.00556663	-0.00266126	-0.00133922	0.00301792	-0.0011514	0.00243461	-0.00718945	-0.00263299	0.00126495	-0.00242022	-0.00017833	-0.00207242	-0.00256746	0.00158656	-0.00204848	0.00162522	-0.00231962	-0.00394956	0.000228615	-0.00525365	-0.0015332	0.000863855	-0.000184502	-0.000243557	0.00146044
ukb-a-184	Treatment/medication code: rosiglitazone	0.000217221	5.50122e-05	0.000495305	-0.000686879	2.74392e-05	0.000550282	-0.000374996	-0.000346056	-0.00032841	0.000528205	0.000284963	0.00172054	0.00231392	9.91695e-05	6.44552e-05	0.000143411	0.000107321	0.00073588	0.000261555	-0.000261395	0.000420504	-0.000547588	1.5555e-05	-0.00224457	-0.00101202	0.000832607	9.4815e-05	0.0010918	7.37502e-05
ukb-a-185	Treatment/medication code: arcoxia 90mg tablet	-7.53763e-05	0.00019458	3.73115e-05	-0.000176112	0.000324615	-0.000503198	-7.42489e-05	-0.000940662	-0.000169927	0.000404303	0.000926403	-0.000538523	0.000126305	-5.49358e-05	-0.000126927	0.000187825	-0.00025932	0.00023706	-1.2942e-05	-0.000232071	0.000704234	0.000346007	7.28669e-05	-0.00079958	0.000262787	0.000346598	0.00016206	-0.00064534	-0.000392188
ukb-a-186	Treatment/medication code: omacor 1g capsule	-8.38847e-05	-2.65384e-05	-5.74035e-05	-0.000119747	-1.41447e-05	-0.000537404	0.000408903	-0.00205247	-0.000262089	-6.01696e-05	-0.000622612	-0.000305021	-0.000460823	-0.000414148	-7.70492e-05	0.000381665	-0.00113707	4.80644e-05	0.000331125	-2.79274e-06	-0.00111458	-0.000132668	-0.000211839	-0.000157982	-0.000367749	-9.76267e-05	0.000141197	0.00119981	0.00121117
ukb-a-187	Treatment/medication code: spiriva 18micrograms inhalation capsule	-0.000748597	-0.000468262	9.9612e-05	0.00160734	0.00205467	-0.0017656	0.000175495	0.000293589	-0.000662127	1.27212e-05	-0.000947644	-0.000406404	-0.000881694	-0.000311937	-0.000423541	0.000169027	-0.00133516	0.000568832	-0.000126356	-0.000394209	0.000350999	-0.000790506	0.000365124	0.00218412	4.56999e-05	0.000306788	-4.50089e-05	0.00433685	0.000904521
ukb-a-188	Treatment/medication code: glucosamine product	0.00261843	-0.00336339	0.0010362	-0.00686941	-0.000587104	0.00326074	-0.00127223	0.00500689	0.000165702	0.00578348	0.00184193	-0.00690371	0.00785327	-0.000704644	0.000208619	-0.000356047	0.00847655	-0.00067534	-0.00213871	0.000217437	-0.00204897	0.00677852	0.00147102	-0.00556813	0.00102078	-0.00457313	-0.00513544	-0.000637562	0.00402666
ukb-a-189	Treatment/medication code: cipralex 5mg tablet	-0.000177781	0.000150345	-0.000171362	0.000412424	-0.000135409	0.00066738	8.35445e-05	0.000975854	-0.00011977	8.80797e-05	-0.000343175	-0.00157606	-7.66502e-05	3.50326e-05	-0.000232954	0.000189962	0.000529652	-0.00037598	-9.54034e-05	0.000359315	0.00106192	-4.48771e-05	-0.000196547	-0.0016468	-0.00086942	0.000402503	-0.000429799	-0.00145677	-0.000767033
ukb-a-19	Exposure to tobacco smoke at home	0.00080211	0.00138867	0.0038456	0.015541	0.00647144	-0.019299	-0.0015942	-0.00981002	0.00372031	0.00332357	-0.0226465	-0.0053063	-0.00665737	-0.00155192	-0.00174097	0.00517351	0.00287563	0.00397929	-0.000384181	-0.00370708	-0.00326917	-0.0170505	0.00370559	-0.00701508	0.0111286	-0.00455046	0.00432221	-0.0244273	0.00752407
ukb-a-190	Treatment/medication code: levothyroxine sodium	0.000744693	0.00170729	-7.62876e-05	-0.00449406	0.00103993	0.0012248	-0.0043731	0.00465504	-0.000425664	-0.00163242	0.00445044	0.00164965	0.00341546	-9.64599e-05	-0.000771822	-0.000621586	0.00390736	0.00258937	0.000306718	0.00226032	0.00488026	-0.00385449	-0.000295082	-0.00690519	-0.00145244	1.50594e-05	0.00307148	0.00920106	0.00585943
ukb-a-191	Treatment/medication code: ezetimibe	-0.000658023	-0.000797225	0.00107302	-0.000438196	0.000683234	0.00229603	0.00142639	-0.00235234	0.000709451	0.000429538	-0.00107878	-0.00210144	0.00300662	-0.00283238	-0.000258545	-0.00209682	0.00132519	0.000544918	-0.000730663	-9.81156e-05	-0.00134037	0.00101126	0.0005027	-0.00229837	0.00263896	-0.00192309	0.00147974	-0.00295766	0.00089181
ukb-a-192	Treatment/medication code: testogel 50mg gel 5g sachet	0.000152526	0.000312223	0.000137172	6.19392e-05	-2.9373e-05	0.000665815	0.000161152	0.000294654	-0.000196487	8.67846e-05	-0.000302647	-0.000234571	0.000568317	0.000118712	-0.000124515	0.000403268	-5.88295e-05	0.000139448	8.8566e-05	-0.000218499	0.00020667	-0.000505557	-0.000103885	0.000764721	-9.82988e-05	-0.000570776	-3.29216e-05	9.93813e-05	-0.000574817
ukb-a-193	Treatment/medication code: bendroflumethiazide	0.00208317	0.00380432	0.0018091	-0.00594147	-0.0131486	-0.00352434	0.000478365	-0.00488221	-0.00755446	0.00363468	-0.0145197	0.00562429	-0.00128168	0.0020497	0.00085892	0.0044753	-0.00685294	-0.0029709	0.00632661	0.00328896	-0.00178479	-0.00899039	0.00073874	0.00187755	0.00922671	-0.0119246	0.00124258	0.011335	0.00441869
ukb-a-194	Treatment/medication code: paracetamol	9.97483e-05	-0.00126255	-0.00979604	0.00438026	0.0164039	0.0171704	-0.0059313	0.00290507	0.0102057	0.00481081	-0.016496	0.0187223	-0.00432128	0.00402562	0.000462728	0.0060669	0.00435616	0.00482698	0.00230978	0.00195887	0.00283429	-0.00250961	0.00259951	-0.025166	-0.00364511	-0.00749432	-0.00482226	-0.0327177	-0.000352968
ukb-a-195	Sitting height	0.0422825	0.0539871	-0.00247588	-0.0817162	-0.114845	-0.0552349	-0.0187818	-0.00427144	0.0143002	-0.0202772	-0.0111606	0.0653095	-0.000463062	0.0327884	0.00895972	-0.00813519	-0.0390651	0.00139197	0.0309619	-0.0190839	-0.0453476	0.0894196	-0.00795552	-0.00635681	-0.00663957	0.0106527	-0.0506549	-0.132947	-0.00196451
ukb-a-196	Fluid intelligence score	0.020647	-0.0241265	-0.00584461	-0.100571	-0.00573807	-0.027256	-0.0170583	0.0128665	0.0274089	0.104742	0.135236	0.0047948	-0.034412	0.0943786	-0.0260996	0.0170096	-0.206864	-0.0343632	-0.0133087	0.0420073	0.0499692	0.0657651	0.0599319	-0.144595	-0.13548	-0.216623	-0.014251	0.385053	0.0980922
ukb-a-197	Prospective memory result	0.00338844	-0.000221542	0.00208182	0.0266367	0.00979797	0.0192917	-0.00331753	0.0211692	-0.0114396	-0.0291669	0.056435	-0.00420215	0.00213411	0.0160121	-0.00356077	0.0205899	0.0340606	0.00725037	-0.0100732	0.00548294	-0.0143525	0.000814559	0.00169569	0.0426253	0.0108431	-0.00552142	0.00850659	0.146791	-0.0125638
ukb-a-198	Birth weight	0.0204397	0.0268361	0.00310267	-0.0153894	-0.0684605	-0.0137427	-0.0179625	0.028506	0.0260802	0.0224444	0.0393061	0.0174918	0.0372932	-0.0259432	-0.000243142	-0.0167724	0.0292623	-0.0367027	-0.00277249	-0.00745709	-0.155681	0.00794593	-0.00484651	0.0360383	0.00815411	-0.0269881	-0.0907298	0.132978	0.0127098
ukb-a-199	Mean time to correctly identify matches	-0.0132824	0.00978869	0.0193863	0.0166975	-0.0500709	0.012484	-0.00289284	0.0330352	-0.00150578	-0.00886177	0.0040464	-0.0204607	0.0166931	0.0155307	0.00158865	0.0113806	-0.0224204	-0.0120326	-0.00246339	0.000665549	-0.0152164	-0.0484862	0.000116068	0.0306536	-0.00272363	0.00293612	0.0144777	-0.0876074	-0.00468501
ukb-a-2	Frequency of light DIY in last 4 weeks	-0.0393855	0.00593037	-0.0174958	-0.0592744	0.0286692	-0.00842051	-0.00587656	-0.0563277	-0.0307654	-0.0277648	0.0423578	0.0423569	0.0638014	0.016224	-0.00426672	-0.0140383	-0.0358334	-0.011423	-0.00737663	0.0161267	0.0379508	-0.068758	0.0122738	0.0862416	-0.0329712	-0.0389378	-0.00555702	-0.0177566	0.0624074
ukb-a-20	Exposure to tobacco smoke outside home	-0.00779271	0.00307178	0.00516255	0.00601674	0.0436516	-0.0151076	-0.00641717	-0.00445397	0.00554073	0.00061165	-0.0145625	0.0149883	-0.00517287	0.00119197	0.00336799	-0.00451977	-0.00381376	0.00995955	0.00049646	0.00945181	0.00256843	-0.0478652	-0.00185395	0.00644878	0.0110504	-0.0137896	0.0293569	-0.00545212	-0.00995035
ukb-a-200	Suffer from 'nerves'	-0.00280914	0.00207707	-0.0058528	0.00529478	0.00713075	0.00506547	0.00437388	0.00638809	-0.00858183	-0.00343233	0.0100188	-0.0277322	-0.00536921	-0.00587136	0.000727656	0.00308746	-0.0272239	0.00273978	-0.00301274	-0.000366744	0.0146713	-0.00765015	0.00090844	-0.0227234	0.000586804	-0.013002	-0.00398505	0.0103028	-0.0190543
ukb-a-201	Illnesses of father: Heart disease	-0.00507442	0.00195075	-0.0010189	0.00698042	-0.00939368	0.0317694	0.00718918	-0.0122469	-0.00502875	0.00831187	0.0131116	0.0259178	-0.00412991	-0.0101066	0.000362796	0.00481046	-0.00981176	-0.00282054	-0.00320869	0.00327678	-0.00345143	0.0135426	0.00692078	0.00922413	0.00291788	-0.00168298	-0.00090342	0.0724711	-0.012225
ukb-a-202	Illnesses of father: None of the above (group 1)	0.0103396	-0.000709982	0.00532332	-0.0193356	0.0201389	-0.0300953	-0.00779738	0.00792564	0.00539753	-0.00123105	-0.0101899	-0.0107128	0.0153563	0.0148364	-0.00219422	-0.0108736	0.0159113	-0.00552457	0.000559178	-0.0074515	0.0114414	0.00449646	-0.00482825	-0.0222463	-0.00671269	-0.0116357	-0.00436366	-0.0183002	0.00370564
ukb-a-203	Illnesses of father: None of the above (group 2)	0.00176419	0.00188034	-0.00357416	0.00735389	-0.0122428	0.0127657	0.00521689	0.0129824	-0.000200283	-0.019917	0.0208678	-0.00869424	0.00197866	-0.00716466	-0.000239333	0.00372277	0.00936062	-0.00140149	1.49974e-05	-0.00523578	-0.00859975	0.00977121	-0.00718332	-0.000127274	0.00762293	-0.00546792	-0.00375172	0.0147749	-0.00635773
ukb-a-204	Illnesses of father: Prostate cancer	8.17331e-05	0.000677255	0.00425396	-0.00362681	0.00561334	-0.00194985	-0.00228431	0.00573493	-0.000473942	0.0155661	0.00988172	-0.0064162	0.000384833	0.00363643	-0.00131498	-0.0013633	-0.000223326	-0.000240706	0.00593443	0.00072688	0.00618997	-0.00103544	0.0072388	-0.00307362	-0.00399978	0.00282721	-0.00412884	0.000359402	0.00807325
ukb-a-205	Illnesses of father: Lung cancer	-0.00103994	-0.000292581	-0.00355475	0.0101021	0.0129896	-0.00985278	-0.00326616	-0.00532502	-0.00530071	0.0107008	-0.0123809	0.00833069	0.0020945	0.00342775	0.00040487	-0.00816372	-0.0159518	0.00133564	-0.00391095	0.00437985	0.00495405	-0.0115522	0.000545319	0.00560611	-0.011446	-0.0102956	0.00615113	0.0064342	-0.00592056
ukb-a-206	Illnesses of father: Chronic bronchitis/emphysema	0.00149304	-0.00422088	-0.00249984	0.00838168	0.0140276	0.00278478	-0.00248566	0.00939846	-0.000536144	-0.00447793	-0.00326638	-0.00769412	0.00269843	-0.0107636	0.000780006	0.00118249	-0.00216967	-0.00466968	-0.00764257	0.00723445	-0.00624079	-0.015966	-0.000370594	-0.0216205	0.00166119	-0.00255467	-0.0101614	0.00383586	0.00543334
ukb-a-207	Illnesses of father: High blood pressure	-0.00343183	-0.00312589	-0.0013789	-0.00932055	-0.0271025	0.00853584	0.0045403	0.0068182	0.0020944	0.00957957	-0.0130752	0.00514268	0.0032485	-0.0084397	0.00524902	0.0155026	0.0124517	0.00747556	-6.77935e-06	0.00104045	-0.0029855	0.00635275	0.0010372	0.0249503	0.00513695	-0.000314956	0.00303557	-0.019419	0.000710294
ukb-a-208	Illnesses of father: Diabetes	-0.00203661	-0.00128955	0.00486875	0.00325967	-0.0149021	0.0169558	0.00163246	0.00434696	0.000327002	-0.00693994	-0.0115778	0.021236	-0.0136349	0.00625117	0.00420194	0.00520624	0.00270305	0.00938725	-0.00162236	0.003453	-0.00118058	-0.0108562	0.0039074	-0.0187039	0.00960631	0.00124687	0.00031145	-0.00437978	0.0045088
ukb-a-209	Illnesses of mother: Heart disease	-0.00645207	0.000585988	-0.00622882	-0.0166246	0.0173611	0.0253349	0.00335364	-0.00392732	0.00761516	-2.80368e-05	0.00167158	0.000724105	0.000485707	0.000236041	0.000683552	0.000574039	0.00193006	-0.00308035	0.000308639	0.000235562	0.0113232	-0.00770262	-0.00537282	0.00725596	0.00848297	-0.00760583	0.00169622	0.0396602	0.0139001
ukb-a-21	Number of self-reported cancers	-0.00328492	-0.00380856	-0.00469023	-0.0201714	0.0121875	-0.00712635	-0.00562999	-0.0043812	-0.00204839	-0.00917071	-0.0102931	-1.83302e-05	-0.0110112	0.00477503	-0.00300527	-0.00174452	-0.000228861	-0.00538136	0.000198723	0.00308214	-0.00316267	-0.00169884	0.000483766	-0.00111448	-0.0107289	0.00275765	-0.00531101	-0.00471414	0.0113888
ukb-a-210	Illnesses of mother: Alzheimer's disease/dementia	0.00116149	-0.00268778	0.00291393	-0.00245611	-0.0106723	-0.00769945	0.000714033	-0.0027641	0.010349	-0.00760919	0.0267479	-0.00076415	-0.000818233	-0.00163562	0.0021539	-0.00278217	-0.00717905	-0.00348345	-0.000749687	-0.00405583	-0.0128017	0.00175365	0.00299744	0.0139699	-0.0171204	-0.0027417	-0.00288639	0.00844352	0.000867506
ukb-a-211	Illnesses of mother: None of the above (group 1)	0.00209967	-0.00124197	0.00536915	0.0232008	0.0109386	-0.0290785	-0.00251839	0.00192148	-0.011904	0.00346754	-0.0254116	-0.00491121	-0.00322244	0.00184551	-0.00575493	0.00548228	-0.00540738	-0.0055079	0.0023595	0.00155208	0.00619558	-0.00273182	0.0053082	-0.0118609	0.00287957	0.0116038	-0.00438435	-0.0578596	0.00240186
ukb-a-212	Illnesses of mother: None of the above (group 2)	0.00644059	-0.00207194	0.00176761	-0.00663767	0.00408024	0.0298781	-0.00199387	-0.00446627	-0.00368391	-0.0111482	-0.00408151	0.000777392	-0.000703539	0.00542326	0.00101291	-0.00400613	-0.00917155	-0.00221085	0.000341671	0.00534024	-0.0174661	0.0139814	-0.0065313	0.0212233	0.00299528	-0.00192343	0.00957945	0.0438102	-0.00383127
ukb-a-213	Illnesses of mother: Breast cancer	-0.00406759	0.00331415	-0.00526497	0.00433088	-0.000235302	-0.00719014	0.00160009	0.00144546	0.00269607	0.000676375	0.00661894	0.0064387	0.00508637	-0.00598857	-0.00225321	-0.00276309	0.00773388	-0.00417749	0.00178461	-0.000266532	0.0031858	-0.00144239	0.00633751	-0.0104398	0.000756463	0.00169016	-0.00143279	-0.030995	0.0103078
ukb-a-214	Illnesses of mother: Chronic bronchitis/emphysema	0.0018645	0.000630057	8.64055e-05	-0.00359809	0.0105603	0.00121013	0.00153675	-0.00518985	-0.000189719	0.00435381	-0.00290882	-0.00437538	0.00517873	-0.00161832	-0.00186988	-0.00201522	0.00771283	0.00443902	-0.00109952	0.0018124	-0.00330833	-0.00565934	-0.00151232	-0.00616294	0.00387274	-0.00481515	0.00189385	0.00711687	-0.00159585
ukb-a-215	Illnesses of mother: High blood pressure	0.00216926	-0.000528639	-0.000268031	-0.0201351	-0.0306314	0.0216613	-0.000922623	0.0067587	-0.00295205	-0.00151772	-0.00348636	0.01268	-0.00125436	-0.00733603	0.0087955	0.000158189	0.0153451	0.000887265	-0.00225032	0.00385664	-0.00277904	0.0125967	-0.000848393	-0.00880625	-0.0187736	-0.0126916	0.00406569	0.0213632	-0.0183688
ukb-a-216	Illnesses of mother: Diabetes	-0.0064622	0.000250562	-0.00180557	0.00487233	-0.00472008	-6.67729e-05	0.00360987	0.000207479	-0.000665533	0.00188399	0.000549569	0.0256335	0.00502414	0.000889755	0.000138688	-0.00328831	-0.000489395	0.0109888	-0.00415412	0.00255785	-0.00209198	-0.00588516	0.00163974	-0.0209	0.0116473	-0.00536864	-0.000901641	0.00517346	-0.0060063
ukb-a-217	Illnesses of siblings: Heart disease	-0.000934443	0.00542264	0.000630537	0.00407188	0.00588183	0.0155309	0.000408421	0.00691183	-0.00379634	0.00820014	0.0134395	0.0136856	0.0050157	0.00419696	0.00245559	-0.00755215	-0.00144491	0.00425862	-0.00532127	0.000229473	-0.00880381	-0.00720504	-0.00169659	0.0250451	0.000213418	-0.0182095	-0.00404123	0.0164755	0.0023985
ukb-a-218	Illnesses of siblings: None of the above (group 1)	-0.00250694	-0.000715047	-0.00389629	-0.0128796	0.00712207	-0.00988301	-0.00254106	0.00971362	0.00463911	-0.00473736	-0.0191001	-0.0348695	-0.0119914	-0.000265953	-0.00167664	0.000802507	0.0110682	-0.00952537	-0.000783373	0.000195323	0.00760903	0.015802	-0.003111	-0.00599237	-0.0248351	0.00229921	0.000604115	-0.0404441	0.00502878
ukb-a-219	Illnesses of siblings: None of the above (group 2)	0.00793749	-0.001156	-0.00154056	-0.00733411	-0.0134018	0.00150861	-0.00249196	-0.00065781	0.00283015	-0.00101844	0.0189193	-0.0071876	-0.00336789	0.00572031	0.00438276	0.00352154	0.0100343	-0.000445083	-0.00334887	0.000702654	0.00632585	0.000642148	-0.000894753	-0.00543041	-0.00971346	-0.00728825	0.00445912	0.00259056	-0.0141812
ukb-a-22	Number of self-reported non-cancer illnesses	-0.00409447	0.00294115	-0.0107059	-0.0196329	0.030234	0.0585462	-0.012764	0.00846009	-0.022101	0.0115482	-0.0126266	0.0109492	-0.00718098	-0.0241211	-0.00278414	-0.00423114	-0.0194478	-0.00377241	0.00855959	0.0128191	0.0251239	-0.0599161	-0.000325435	0.00199917	0.0112082	-0.0393857	0.00242014	0.0770371	0.0107595
ukb-a-220	Illnesses of siblings: Severe depression	-0.0026439	0.00187416	0.00164092	0.00644104	0.00258123	1.4136e-05	0.00222583	-0.0074052	-0.00195837	-0.0045205	-0.00859316	-0.00528659	0.00257538	-0.018147	-0.000561522	-0.00137934	-0.00899838	0.00164822	0.00151765	-0.000578155	-0.000439653	0.00348312	-0.000186977	0.00341826	-0.00142917	0.0026488	-0.00119202	-0.0121392	0.00342238
ukb-a-221	Illnesses of siblings: Stroke	-0.0024399	-0.000173586	-0.000728601	0.0139572	-0.00630113	0.00284708	-0.000852147	-0.00550191	0.000986644	0.00428792	-0.00644575	0.00633987	0.00625919	0.00103515	0.00068126	0.0022094	-0.00232779	0.00135221	-0.00146603	0.00070169	-0.00217272	-0.00550213	-0.000527006	0.00119752	0.0143828	0.00398106	-0.00250195	0.00102196	-0.00559783
ukb-a-222	Illnesses of siblings: High blood pressure	0.00113859	-0.00117626	0.00485614	-0.00838804	-0.017898	0.00471023	0.00011757	-0.020912	-0.000244074	0.000861088	0.0105238	0.0247392	0.00869291	0.014664	0.0020579	0.00390347	0.00240239	0.00615402	0.00752012	-0.00781296	-0.000917754	-0.00930086	0.00401657	0.0130847	0.0234341	0.00087506	0.0017241	0.0222666	0.00106602
ukb-a-223	Illnesses of siblings: Diabetes	-0.00205747	-0.00119734	0.00222076	0.0108586	0.00301066	0.000829479	0.00405134	-0.0143884	0.00204576	0.000903892	0.00128682	0.0272449	-0.00477281	-0.00918318	-0.00179054	0.00339322	-0.000410103	-0.000363513	0.0035621	0.00245777	-0.0100508	-0.0124209	-0.00129169	-0.00156018	0.00999269	0.000798058	0.00314241	0.0171271	0.005066
ukb-a-224	Smoking status: Previous	0.0072404	0.0103995	0.00217649	-0.00148842	0.0259915	-0.00666129	-0.0117624	-0.00849786	0.0127329	0.00375647	0.0141604	0.00666883	-0.0281133	0.00751129	-0.00223053	0.00191891	-0.00660797	0.00312453	-0.0039295	0.00680178	-0.0185511	-0.000766892	-0.00169081	0.0120268	-0.00436217	-0.022703	-0.0158166	0.01515	-0.00198719
ukb-a-225	Smoking status: Current	-0.00269668	0.00337943	0.00121393	0.00525241	0.0432925	-0.00202879	-0.00393126	3.11199e-05	-0.0130636	0.00128464	0.00654053	0.0127402	-0.00518291	-0.000336609	0.00103081	0.00337991	0.000248045	0.000331968	-0.000335916	0.00164171	0.00242306	-0.0220956	-0.00404765	0.0112065	-0.00219047	-0.000801516	-0.00695236	-0.0382385	-0.00649366
ukb-a-226	Alcohol drinker status: Never	-0.000547822	0.00111178	0.00163038	-0.00108032	0.00403263	0.000368011	0.00126634	-0.00372286	0.003839	-0.00823629	-0.0110569	0.00315777	0.00237528	-0.000365452	0.00107658	-0.00112873	-0.00112345	0.000733204	0.00196601	-0.00103485	0.00356069	-0.00196563	-0.000462952	0.000587753	-0.00130438	0.00302909	0.00182736	-0.00311876	0.00311487
ukb-a-227	Alcohol drinker status: Previous	-0.00240313	-0.000159191	0.000885887	-0.000521786	0.000474219	0.00230202	-0.000854051	0.00243103	-0.00123639	-0.000834435	0.00437659	0.00522675	-0.00633258	-0.00182465	-0.000541363	0.00232848	-0.0172496	0.000610783	-0.000253339	0.00253743	0.00665553	-0.00724369	-0.00076491	0.00160857	-0.00473325	0.000342908	-0.00233443	0.0109886	-0.00161518
ukb-a-228	Home area population density - urban or rural: Scotland - Large Urban Area	0.00165511	0.00162277	0.000339376	-0.0127305	-0.00670756	-0.00346115	0.00320662	-0.00635396	-0.00260742	0.00528896	-0.021494	-9.97093e-05	-0.0035309	0.0079859	0.000169194	-0.00596654	-0.00560866	-0.000338253	0.00365839	-0.000390559	-0.00162919	0.00695032	-0.00089675	0.0121469	0.00151759	0.00456246	0.00888437	0.0359927	-0.00195346
ukb-a-229	Home area population density - urban or rural: England/Wales - Village - less sparse	0.000576179	-0.00324936	0.00171554	0.00420039	-0.00161635	-0.00171546	-0.000525139	0.00653889	0.000910362	-0.000304253	0.014714	-0.00571189	0.00179049	0.00460482	-0.000546219	-0.000299013	-0.00971708	-0.000351558	-0.00249601	0.00102834	0.0066591	-0.00135635	0.00147917	-0.00404452	0.00572545	-0.000324985	0.00123417	0.0101317	-0.00393196
ukb-a-23	Number of operations self-reported	0.012351	0.00236502	-0.00213335	-0.0507906	0.0170069	0.0129369	-0.0175293	-0.00653068	-0.00922843	-0.00110688	0.00435485	-6.47466e-05	0.0106525	-0.0263766	-0.00200379	-0.0246923	0.0241476	0.00263987	-0.00694093	0.0142199	0.0307136	-0.0484827	0.000834589	0.0776591	0.00946212	0.00415568	0.00255947	-0.0691777	0.0322458
ukb-a-230	Neuroticism score	0.0628344	0.0269841	-0.0388828	0.141748	0.0318422	0.101454	-0.000390307	0.115228	-0.0135965	-0.0425167	0.0626345	-0.268376	0.0463081	-0.0617212	0.000476645	-0.0456093	-0.346253	0.0703866	0.0689219	-0.0164251	0.0096274	-0.0898578	0.0253451	-0.0461012	0.112432	0.0207758	0.0637452	0.0396807	-0.091745
ukb-a-231	Forced expiratory volume in 1-second (FEV1) Best measure	0.0149421	0.0279179	-0.00829398	-0.0120342	-0.0750097	-0.0214789	0.00142874	0.0131754	0.0294684	-0.0505044	-0.0425598	0.012993	-0.0376786	0.0289634	-0.00119347	0.00326741	-0.00572177	0.00423598	0.0196214	-0.0093824	0.0209682	0.0406392	-0.00321875	-0.0338857	-0.0216091	-0.0131945	0.0142455	-0.149456	0.000112373
ukb-a-232	Forced vital capacity (FVC) Best measure	0.0246009	0.0252188	-0.0134997	-0.00106246	-0.0575589	-0.029773	-0.00439478	0.00808758	0.0253914	-0.0474782	-0.0643802	0.0214116	-0.0455063	0.0244288	0.000829997	-0.000881748	-0.0171386	-0.0117697	0.0209227	-0.0134252	0.0270769	0.0209843	-0.00150903	-0.0355121	-0.0227893	-0.00963684	0.00652786	-0.159605	-0.00174177
ukb-a-233	Reproduciblity of spirometry measurement using ERS/ATS criteria	-0.00767083	0.00186076	0.0122175	-0.0170303	-0.00737135	0.000791421	0.00468891	-0.00367332	0.00222625	-0.00232038	0.0243452	0.0204306	0.0177271	0.00722266	0.000531591	-0.00884476	-0.00575852	-0.00449414	-0.00113239	-0.000347475	-0.0167714	-0.0157315	-0.00240904	-0.0275501	0.0105587	-0.0272883	-0.00117148	3.3776e-05	0.0109247
ukb-a-234	Forced expiratory volume in 1-second (FEV1) predicted	0.0375354	0.0389458	-0.00781006	0.0166713	0.00101482	-0.0398691	-0.0264301	0.00779278	0.0123035	-0.00812689	-0.0531403	0.0326713	-0.060973	-0.00182694	0.00900739	0.00166485	-0.0160285	0.00591594	-0.0155351	-0.00410078	-0.0463021	0.0346348	-0.00196302	-0.00548542	-0.0353778	0.00535202	-0.00916543	-0.238301	-0.0083485
ukb-a-235	Forced expiratory volume in 1-second (FEV1) predicted percentage	0.010167	-0.0176396	-0.0118762	-0.010627	-0.0906459	-0.00955617	0.0282028	0.0309875	0.0296342	-0.0602697	0.026312	0.0686197	0.029058	0.0660863	-0.0104719	-0.00392954	-0.0099954	-0.00836158	0.0341079	0.00561829	0.0706107	0.0304949	0.00120703	0.0109237	-0.00385618	-0.0375163	0.0450376	-0.270361	-0.00195682
ukb-a-236	Ever smoked	0.00436089	0.0095565	0.00206785	0.00957154	0.0482449	0.000843175	-0.0104333	-0.00310645	-0.00132121	0.00983358	0.0421291	0.0182324	-0.0423574	0.00143382	-0.00564288	0.00465199	0.00880055	0.00412845	-0.00381229	0.00970167	-0.00497891	-0.025352	-0.00462234	0.0213123	-0.00872857	-0.0268241	-0.0110891	-0.0480522	-0.0135716
ukb-a-237	Pack years of smoking PREVIEW ONLY	-0.0131621	0.0309873	-0.0122893	0.131193	0.130966	-0.0800321	0.0279792	0.0290608	-0.0430766	-0.033464	0.0445905	0.0960065	-0.0300621	0.0552918	0.00639696	-0.00415396	-0.0275791	0.00777014	0.00196618	-0.00825132	-0.00256596	-0.0673024	0.00815551	0.143267	0.0303252	-0.0732777	0.0034883	0.066093	-0.0303428
ukb-a-238	Pack years adult smoking as proportion of life span exposed to smoking PREVIEW ONLY	-0.0163015	0.028374	-0.0175222	0.124945	0.153164	-0.0845984	0.0293835	0.0372003	-0.0484438	-0.0419142	0.04458	0.0665296	-0.0252819	0.0468854	0.00542767	-0.00196231	-0.0121742	0.00582199	-0.00898464	-0.0144928	-0.0059434	-0.0778779	0.00729279	0.132078	0.0444833	-0.0703535	-0.00232531	0.05433	-0.0372088
ukb-a-239	Loneliness isolation	0.00541403	0.00055499	-0.00421649	0.0112433	0.0115948	0.0183522	-0.00427366	-0.00661769	-0.00357503	0.00194549	0.0120885	-0.0156588	-0.00627205	-0.022562	0.000234751	-0.00055395	-0.0164623	0.00699336	0.00896229	-0.00521698	0.00798257	-0.0197047	0.00408707	-0.00540532	-0.00452187	-0.00862784	-0.00109052	-0.0226318	-0.00677011
ukb-a-24	Number of treatments/medications taken	-0.00502481	-0.00137672	-0.0196927	-0.0156997	0.0127356	0.0565447	-0.0139914	-0.0194751	-0.00558065	0.0107001	-0.0342757	0.0265318	0.00808369	0.00394722	0.00326779	0.00126045	-0.00538527	0.015094	0.0113834	0.0173202	0.0244598	-0.0337045	-0.00882277	-0.0425472	-0.00193603	-0.0431715	-0.00510483	0.101745	0.009926
ukb-a-240	Guilty feelings	0.00448657	-0.000754231	-0.00285933	0.00288995	0.0180987	-0.000376375	-0.00373251	0.00931526	0.00269435	-0.00403057	0.0397959	-0.0389644	0.0102104	-0.0108684	-0.00160844	0.0129517	-0.0436494	-0.000439087	0.00195569	-0.000888737	0.00234678	0.00234693	0.00118286	-0.0118838	0.0136209	-0.00339543	-0.00179778	-0.0325346	-0.00254785
ukb-a-241	Risk taking	0.00501844	0.00204434	0.00403078	-0.0136452	-0.0141964	-0.0144277	-0.00133591	-0.00524739	0.000652549	0.00638484	0.0239556	-0.0211465	0.00930421	-0.00532571	-0.00227901	-0.00268005	0.0281272	0.00175777	-0.00456206	0.000208193	-0.0128501	-0.0245208	-1.17834e-05	0.00596652	-0.000219265	0.0210319	0.00348176	-0.000493892	0.0144563
ukb-a-242	Frequency of depressed mood in last 2 weeks	0.0151812	-0.00199159	-0.010273	0.0121645	0.000582585	0.0135296	-0.00833397	-0.000733441	-0.000958198	0.0068504	0.00970926	0.00255516	0.0246556	-0.0106526	0.00482222	0.00335219	-0.0204875	0.00983637	-0.000333248	0.00200409	-0.0249236	-0.0319039	0.00308185	-0.0341392	0.0141501	-0.0227407	0.00343559	-0.0141441	-0.00549843
ukb-a-243	Frequency of unenthusiasm / disinterest in last 2 weeks	0.00549496	0.00167552	-0.00410741	0.0190011	0.0206443	0.0130607	-0.00257992	0.00920246	-0.00109442	0.0100789	-0.0378814	0.00393102	0.0160013	-0.00832557	0.00554543	0.0016227	-0.016858	0.0123765	-0.00208765	0.000293372	-0.00443188	-0.0227444	0.00204815	-0.0106108	0.00885207	-0.012924	0.0059044	-0.0558694	0.00884747
ukb-a-244	Frequency of tenseness / restlessness in last 2 weeks	0.00310591	0.00315409	-0.00830808	0.0400231	0.00491241	0.00602594	-0.00318659	0.0233904	-0.00120174	-0.00465399	-0.000920534	-0.0104646	-0.00447271	-0.0204316	0.000970179	0.00253713	-0.0155361	0.00647512	-0.00193395	0.00785299	-0.0130389	-0.00960083	-0.000819322	-0.0151703	-0.00804749	-0.0130178	0.0151892	-0.0140145	-0.0157752
ukb-a-245	Frequency of tiredness / lethargy in last 2 weeks	0.00299419	0.000687454	-0.0109678	0.0112339	0.0198427	0.029639	-0.00357342	-0.00465766	-0.0130821	0.00952818	0.036388	0.0293681	-0.017392	-0.0105126	0.00565615	0.000633865	-0.00329512	0.0122975	-0.00699564	0.00427563	0.00951453	-0.0274488	-0.00252944	-0.00369881	0.0485172	-0.0148751	0.0142249	-0.0680208	-0.00883773
ukb-a-246	Seen doctor (GP) for nerves anxiety tension or depression	-4.34407e-05	0.00343713	-0.0062168	0.0118107	0.0178149	0.0166728	-0.006076	0.00109631	-0.0099778	0.00514134	-0.0236481	-0.0208301	-0.0135473	0.00456925	-0.00519642	-0.00929652	-0.0274832	0.00532339	0.0045991	-0.00125853	0.0122447	-0.0310171	0.00402247	-0.00709342	-0.00551194	-0.0204396	-0.00270099	-0.0472314	-0.00978763
ukb-a-247	Seen a psychiatrist for nerves anxiety tension or depression	0.000748441	0.00386807	-0.00479689	-0.00267419	0.0106591	0.0164937	0.000653803	-0.00491862	-0.0040718	0.00206237	-0.00273826	-0.00219012	0.00685599	-0.00401554	-0.00136102	0.000549531	-0.0183534	0.00195019	0.00260983	0.0020858	0.0147372	-0.00892124	-0.000468005	-0.0050182	0.000955409	-0.0172506	0.0060738	-0.0225479	-0.00640132
ukb-a-248	Body mass index (BMI)	0.0452124	0.0287507	0.0159753	0.0219989	0.0382664	0.00139292	-0.0177554	0.0340548	0.0114862	0.00384876	0.0497155	0.0930153	0.0311313	0.00734962	0.0134314	0.000956035	-0.00920305	0.00712938	0.0450585	0.0143589	-0.0619755	-0.0257536	0.0154794	0.0616655	0.00838386	0.00813162	-0.0249599	0.0536646	0.0184023
ukb-a-249	Weight	0.0638449	0.0594041	0.0104576	-0.00173475	-0.0303555	-0.0105007	-0.0397409	0.030755	0.0160502	0.00518413	0.0326388	0.0843382	-0.00854062	0.0166801	0.0168553	-0.00590757	-0.0260535	0.00274272	0.0446449	0.00110031	-0.0770039	0.011853	0.00823297	0.0363275	-0.00207684	0.00963303	-0.0532303	-0.0154597	0.0145269
ukb-a-25	Alcohol intake frequency.	-0.0223413	0.00213883	0.00905572	0.104504	0.0614069	-0.0842462	-0.0105839	0.0317793	0.0215918	-0.036567	-0.0535404	0.0982946	-0.00827962	-0.0425945	0.0169675	-0.0217709	-0.106264	0.0167599	0.00421975	0.005518	0.0793547	-0.0971893	-0.0115716	0.0180304	-0.0181251	0.0445627	0.0111249	0.123667	0.0157819
ukb-a-250	Pulse wave Arterial Stiffness index	-0.00437103	0.0145331	-0.0182064	0.0162133	0.0184787	0.0299312	0.0280945	-0.0510042	-0.00379599	-0.0195524	-0.00078809	0.0844205	-0.0375127	-0.0166698	0.00339141	0.0106466	0.00305239	0.00283312	-0.0200575	0.00861587	0.0464465	-0.0272467	-0.000582503	0.0779031	-0.000287504	-0.0282528	-0.0768793	-0.0521434	0.0665735
ukb-a-251	Overall health rating	0.00803071	0.00578021	-0.0116357	0.00647661	0.0826148	0.0181838	-0.0120833	0.00572922	-0.0130165	0.00657121	0.00529766	0.0262665	-0.0122547	-0.00206466	0.00494574	-0.00438261	-0.00659629	-0.00051814	-0.00259428	0.0180416	0.00222953	-0.0510918	0.000175885	0.0336871	0.00461772	-0.0344796	-0.00806715	-0.0774211	0.00119688
ukb-a-252	Long-standing illness disability or infirmity	-0.00551279	0.00347014	-0.00660695	-0.0108431	0.0293991	0.00970397	-0.0111208	-0.000216494	-0.012116	-0.000206456	-0.00383492	0.00718174	-0.0104892	-0.00685386	0.000141967	0.000580597	-0.0114748	7.00755e-05	0.00175107	0.00168025	0.0172047	-0.0288672	0.00116992	-0.00730352	0.00497515	-0.0152054	-0.00516263	0.0406561	-0.00858392
ukb-a-253	Wears glasses or contact lenses	-0.00132574	-0.00427724	-0.000511739	-0.000809716	-0.0126576	0.0115512	-0.00426469	-0.00226711	-0.00174336	-0.00480584	0.0172565	0.0205917	-0.00597047	-0.000430935	-0.00272934	-0.00376168	-0.00876563	0.00286822	0.0105929	0.00152766	0.00173376	0.0105631	-0.00425465	0.00237164	-0.00853968	-0.0099327	-0.00525513	0.0155316	0.0043133
ukb-a-254	Doctor diagnosed hayfever or allergic rhinitis	-0.00213509	-0.0057662	-0.00440687	0.0306359	0.0155184	0.0237873	0.0135908	0.00904337	0.00550642	0.0178089	-0.0534614	-0.0418004	0.0477564	0.0161045	-0.00606262	0.00140688	-0.00332868	0.000859269	-0.00863647	-0.000396278	-0.0082173	-0.0152609	0.00463236	-0.0218202	0.0119751	-0.000544633	0.0184389	0.0367509	0.00169222
ukb-a-255	Doctor diagnosed asthma	-0.00876924	-0.00359243	-0.00112494	-0.0210708	0.0152649	0.00479178	-0.00983597	-0.00716847	-0.00827302	0.00771127	-0.0149917	-0.00404344	0.0502219	-0.0059562	0.00271073	0.0018525	0.0101493	-0.00669627	-0.0046773	0.003503	-0.0312005	-0.00237551	0.000492812	-0.0285262	-0.0130235	0.0206453	-0.0169731	0.00766111	-0.00690284
ukb-a-256	Other eye problems	0.00152136	-0.00309884	-0.00470698	-7.02607e-05	-0.000290921	0.00659637	0.000857393	-0.00331449	-0.00466373	-0.000284628	0.0120597	0.00191776	0.00704564	-0.00866412	0.0028777	-0.0079127	0.00379608	-0.00521719	0.00174086	-0.00225084	0.000573235	-0.00270897	-0.00149159	0.00670993	-0.00107339	-0.00653978	0.00432004	-0.0298558	-0.00976508
ukb-a-257	Hearing difficulty/problems: Yes	-0.00475224	0.000797832	-0.00711248	-0.0185334	0.0115244	0.012453	-0.00768244	1.00183e-05	-0.00558321	0.00317849	0.00677879	-0.00520881	-0.00618999	-0.013976	-0.0073486	0.00194365	0.00623873	-0.00290884	0.00589866	-0.000347979	-0.00168182	-0.0292125	-0.00143478	0.00396309	-0.000784274	-0.00984618	-0.00452746	0.0304214	-0.00326674
ukb-a-258	Cough on most days	0.0158533	-0.00238896	0.00563913	-0.0211774	0.00529175	0.0150349	0.00338753	-0.0268995	0.00198798	-0.017076	-0.00262869	0.00344598	0.00966399	-0.00212164	-0.00242749	0.00117046	0.0105448	0.00285558	0.0170535	0.00697245	-0.0185203	-0.00967697	-0.00360226	-0.0168674	0.0296288	0.00306336	0.00485646	-0.000497935	-0.0106827
ukb-a-259	Bring up phlegm/sputum/mucus on most days	0.00327606	-0.000870052	0.00196457	-0.00353633	-0.000239314	0.0142889	-0.00333523	-0.00724579	0.00144233	0.0119553	0.00828539	-0.000165654	-0.0231113	-0.00916704	-0.000863347	0.00507628	0.020018	-0.00559061	0.00299896	0.00819274	-0.0216414	0.00914454	-0.003316	-0.0119937	0.00120514	0.00824259	-0.01022	0.00630157	0.00411888
ukb-a-26	Average weekly red wine intake	-0.0125485	-0.00157627	0.00341212	-0.018019	-0.0527554	0.0584637	0.0118361	-0.0540263	-0.00561182	0.00294421	0.00166704	0.00918153	-0.00238546	0.0121254	0.00114662	-3.61903e-05	-0.000152118	-0.0236431	0.00210805	-0.000792133	-0.0057705	0.0367798	0.00424576	0.0845498	0.0285011	0.00952918	0.0164674	-0.106364	-0.00127152
ukb-a-260	Tobacco smoking: Ex-smoker	0.0154686	0.0185132	0.00690031	-0.0472488	0.0557729	-0.00866116	-0.0208649	-0.0504016	0.0037415	0.0113373	0.0571063	0.0171451	-0.0133264	0.00769601	0.00214333	0.00588514	-0.0154801	0.021823	0.00298031	0.00995113	-0.0230578	-0.00678177	0.00289764	-0.010628	-0.0195916	-0.0250944	-0.00887701	0.00313573	0.00135999
ukb-a-261	Hearing difficulty/problems with background noise	-0.00904779	-0.000868046	-0.00508573	-0.00779061	0.0185322	0.0375294	0.00248649	-0.011129	-0.00727675	0.00305495	0.0208609	-0.0066012	-0.00740369	-0.013944	-0.00995221	0.00416034	0.018973	-0.00446475	0.015356	-0.00228613	0.00783726	-0.0338115	0.00291499	-0.0174511	0.00771045	-0.00862088	-0.00407222	-0.00181264	0.00162037
ukb-a-262	Falls in the last year	0.00149445	0.0120109	-0.00272226	-0.0171731	0.0400487	0.0124327	-0.0107172	-0.0250497	-0.0082466	-0.00858517	-0.0100194	-0.00855497	-0.00532082	0.00643299	-0.0022524	0.00316845	-0.00874384	0.00172913	-0.00215215	0.00347174	-0.00210415	-0.0235838	0.00945844	-0.0307419	-0.0044419	-0.0028176	-0.0109445	-0.0012057	0.0135686
ukb-a-263	Weight change compared with 1 year ago	0.000669753	0.000171016	-0.00321575	-0.022875	0.0273562	-0.0286471	0.0140745	0.0191617	-0.000836314	-0.00268032	0.0308264	-0.0357319	-0.00451412	-0.00159136	-0.000772207	-0.00775222	0.00515204	-0.00382686	-0.0101593	-0.011653	0.00195176	0.00110789	-0.00057182	0.0273076	0.0258869	0.00467321	-0.0103836	-0.021968	0.00676018
ukb-a-264	Body fat percentage	0.0249274	0.0162957	0.00468954	0.0204083	0.0543066	0.00759903	-0.031322	0.00995541	-0.00601469	0.007505	0.0606376	0.0501478	0.0115781	-0.012745	0.0115351	-0.00144109	-0.00145544	-0.0099587	0.0326946	0.00677087	-0.0658439	-0.0210557	0.00904716	0.0515931	0.0037974	0.00311346	-0.00412638	0.011885	0.0120356
ukb-a-265	Whole body fat mass	0.051284	0.0439259	0.010953	0.00657584	0.0257967	0.00512287	-0.0449454	0.0221269	0.00538914	0.00421743	0.0672171	0.0849699	0.000751308	-0.000381519	0.0181583	-0.0050084	-0.0139436	-0.00659974	0.0485438	0.00452759	-0.0938044	-0.00613764	0.011487	0.0529966	0.00284513	0.00725557	-0.0325646	0.0212175	0.0142414
ukb-a-266	Whole body fat-free mass	0.0499505	0.0539897	0.00698003	-0.0123398	-0.0747027	-0.0088302	-0.0200057	0.023517	0.0241711	-0.00298862	-0.00149324	0.0513144	-0.0232292	0.0276678	0.0101117	-0.00648329	-0.0354294	0.00822426	0.023918	-0.00206726	-0.0398721	0.0305843	0.00114582	0.00387025	-0.000157747	0.0039305	-0.0535875	-0.0112924	-0.000660562
ukb-a-267	Whole body water mass	0.0507085	0.0541543	0.00682176	-0.0143703	-0.0739875	-0.00867056	-0.0200239	0.0237993	0.0247094	-0.00204348	0.000480991	0.0528167	-0.0228561	0.0271302	0.010023	-0.00604085	-0.0342854	0.00730565	0.0245422	-0.00233395	-0.0404828	0.0324069	0.000930216	0.00415472	-0.000389477	0.00283312	-0.0535457	-0.0142459	0.00061999
ukb-a-268	Basal metabolic rate	0.0525089	0.0550419	0.0073313	-0.0114717	-0.0662456	-0.00855318	-0.0227903	0.0236191	0.0229736	-0.00188783	0.00826114	0.0570299	-0.0215524	0.0246128	0.0114423	-0.00614987	-0.0330197	0.00662562	0.0281211	-0.00140357	-0.0467715	0.0261834	0.00227678	0.00966933	0.00139087	0.00568764	-0.0539264	-0.0191121	0.00113576
ukb-a-269	Impedance of whole body	-0.0395368	-0.031612	-0.0148266	0.00522231	0.0394934	0.00752259	-0.0118479	-0.0233496	-0.0320636	0.00683076	0.00631889	-0.0609594	-0.0185773	-0.0357704	-0.00634938	-0.00468907	0.0329574	-0.0208663	-0.0221696	-0.0100941	0.00378912	-0.0131008	-0.0056137	-0.0221285	-0.000689482	0.000182891	0.0420882	-0.0521965	-0.0166566
ukb-a-27	Average weekly champagne plus white wine intake	0.0169721	0.00532119	0.00279162	-0.0310744	-0.0834688	0.0217054	-0.006042	-0.0408079	-0.0100341	0.00597355	-0.0715528	0.00921047	-0.0513571	-0.0167835	0.000820623	0.00685309	0.0182605	0.0101871	0.0123438	-0.00261136	-0.00207478	0.0247824	0.0119392	0.0253962	-0.0445812	0.0394074	0.0299003	-0.0248223	0.0213441
ukb-a-270	Impedance of leg (right)	-0.0437913	-0.0256552	-0.0131759	0.0538106	0.0519793	0.0261541	-0.0102815	-0.0482858	-0.0333121	0.00628489	-0.00967969	-0.0569261	-0.0186116	-0.0362248	-0.00901526	-0.0133187	0.0100425	-0.00186548	-0.0442231	-0.0094643	0.0135618	-0.037183	-0.00298686	-0.016477	0.00176403	0.00282628	0.0272284	-0.046831	-0.016639
ukb-a-271	Impedance of leg (left)	-0.0443281	-0.0241632	-0.0150936	0.0338358	0.0585048	0.0126389	-0.011332	-0.0469896	-0.0336875	-0.00126109	-0.00220684	-0.0522313	-0.0135387	-0.0379657	-0.00591431	-0.0165541	0.0125291	-0.00236857	-0.0383244	-0.0125706	0.0149818	-0.0367282	-0.00403166	-0.00604469	-0.00194346	0.00329939	0.0271751	-0.0394048	-0.028543
ukb-a-272	Impedance of arm (right)	-0.0359704	-0.0300151	-0.0106439	-0.00175938	0.0237597	0.0080449	2.10547e-05	-0.00837893	-0.0308027	0.00601513	0.0079867	-0.0540719	-0.0201052	-0.0239474	-0.00601603	-0.00039627	0.0433856	-0.0291946	-0.0126472	-0.0105455	-0.00817408	0.000792082	-0.00651834	-0.031143	-0.0125928	0.00149246	0.0432169	-0.0229897	-0.0134146
ukb-a-273	Impedance of arm (left)	-0.0316665	-0.0291162	-0.0137083	-0.0105878	0.0233807	0.00789685	-0.00866938	-0.00440151	-0.0303773	0.00764131	0.00253161	-0.0570625	-0.0146927	-0.0236947	-0.00373142	0.00202268	0.0363472	-0.0289788	-0.0117038	-0.00831124	-0.00450366	-0.00202089	-0.00609365	-0.0311474	-0.00949733	0.00254693	0.0454493	-0.0618431	-0.00256163
ukb-a-274	Leg fat percentage (right)	0.0184321	0.0101315	0.00662246	0.0441331	0.0564708	0.0105262	-0.0176681	0.00335518	-0.00349972	0.00142991	0.0457277	0.0430728	0.0182785	-0.0103754	0.00656968	-0.0064218	-0.0118141	0.00268505	0.0164849	0.00855772	-0.0442481	-0.0260843	0.0131052	0.0515378	0.00134008	0.00211538	-0.00635933	0.0170758	0.00457516
ukb-a-275	Leg fat mass (right)	0.0404007	0.0318936	0.00910267	0.0284042	0.0338101	0.00982461	-0.0275894	0.0132987	0.00326731	0.00341641	0.0636683	0.0702135	0.0103565	-0.000433408	0.012728	-0.00415663	-0.0202475	0.00531046	0.0362581	0.00720101	-0.067562	-0.0138383	0.0101901	0.0391196	1.83894e-05	-0.00275659	-0.0309878	0.0283574	0.00732735
ukb-a-276	Leg fat-free mass (right)	0.0495149	0.048628	0.00589981	-0.0264478	-0.066414	-0.0174913	-0.0196632	0.0317995	0.0222767	-0.00146153	0.0125647	0.0498932	-0.0151357	0.025296	0.012332	7.3681e-05	-0.0252492	0.00175756	0.0316417	-0.000586103	-0.0437093	0.0357988	0.000322441	0.000552241	-0.00194385	0.00288501	-0.0392397	-0.0130312	-0.00414248
ukb-a-277	Leg predicted mass (right)	0.0489129	0.0477814	0.00600746	-0.0263017	-0.0644305	-0.0184072	-0.0197346	0.0310007	0.0222488	-0.00169124	0.0127234	0.0478435	-0.0153907	0.0247123	0.0121845	0.000227935	-0.025832	0.00121355	0.0311017	-0.000402651	-0.0459369	0.035659	0.000250622	0.00154081	-0.000911364	0.00157681	-0.0400138	-0.0124988	-0.00282502
ukb-a-278	Leg fat percentage (left)	0.0178351	0.0117323	0.00538156	0.0337361	0.0560305	0.00366008	-0.0179991	0.00692502	-0.00270402	-0.00126395	0.0457222	0.0476326	0.0199623	-0.0102664	0.00821222	-0.00777646	-0.0105441	0.001802	0.018455	0.00700529	-0.0424313	-0.0252715	0.0122471	0.0564766	0.00118686	0.00191645	-0.00621952	0.0192899	0.00080664
ukb-a-279	Leg fat mass (left)	0.0381681	0.0333927	0.00807931	0.0247255	0.0330889	0.00428081	-0.0277871	0.0177274	0.0045139	0.00199159	0.0655694	0.0741414	0.0150474	-0.00038601	0.0143095	-0.00593846	-0.0205592	0.00418869	0.0349622	0.00527388	-0.0623544	-0.012542	0.00943725	0.0448666	-0.00164677	-0.000868975	-0.029381	0.0306145	0.00352627
ukb-a-28	Average weekly beer plus cider intake	0.0105709	0.00325726	0.000977833	0.0283813	0.0164726	-0.0248075	-0.00609029	0.0115329	0.0107794	0.0132139	0.0552296	-0.0146147	0.020547	-0.000222342	0.00245731	0.00104426	0.0302527	-0.0020006	-0.00504995	0.0101771	-0.00689105	-0.0445567	-0.00344854	-0.0733777	0.0133201	0.00776678	-0.0194246	-0.0384281	0.0150031
ukb-a-280	Leg fat-free mass (left)	0.0489592	0.0482133	0.00627572	-0.0175316	-0.0638913	-0.0095791	-0.0206019	0.0298436	0.0219256	0.0012873	0.0123027	0.0493805	-0.0153061	0.0238308	0.0116875	-0.000129379	-0.0271473	0.00247466	0.0300503	0.00187369	-0.0479529	0.0335857	0.000862437	0.00405326	-0.000219468	-0.00065974	-0.0403028	-0.0138741	0.00168961
ukb-a-281	Leg predicted mass (left)	0.0482376	0.0482691	0.00662301	-0.0175788	-0.0645668	-0.00873055	-0.0207313	0.0278384	0.022166	0.000794018	0.0131817	0.0465071	-0.0146979	0.0231653	0.0117913	0.000454324	-0.0272275	0.00199838	0.0298259	0.000978195	-0.0476943	0.0340059	0.000416758	0.00609534	-0.0021171	-0.00011265	-0.0397565	-0.0144724	0.00307484
ukb-a-282	Arm fat percentage (right)	0.0222368	0.00977827	0.00653097	0.0131668	0.0480437	0.00647326	-0.0148929	0.0208276	-0.00437202	0.00200652	0.0609679	0.0527785	0.0150083	-0.0108916	0.00938542	0.00257955	0.0105423	-0.00966258	0.0341898	0.00776486	-0.0601117	-0.0202588	0.00909821	0.0413748	-0.00272852	0.00277878	0.00172912	0.0279909	0.0117748
ukb-a-283	Arm fat mass (right)	0.0485333	0.0378613	0.0120553	0.00234455	0.0168552	-6.86956e-05	-0.0279439	0.0384871	0.00963682	0.0021891	0.0634688	0.0878094	0.0124973	-0.00249164	0.0161657	-0.00261754	-0.00966391	-0.00477759	0.0481641	0.0051172	-0.082722	-0.0120933	0.0101332	0.0469936	0.00361519	0.00870278	-0.032606	0.0256244	0.0145068
ukb-a-284	Arm fat-free mass (right)	0.0481166	0.0519645	0.00570275	-0.0135872	-0.0599572	-0.00536191	-0.0253607	0.0229998	0.0236166	-0.000640038	0.00519113	0.0520607	-0.018307	0.0205495	0.0123911	-0.00778803	-0.0370021	0.0115224	0.0214234	-0.000873896	-0.0356308	0.0260215	0.00359938	0.0126284	0.00561221	-0.000841003	-0.0536151	-0.0261444	0.00358208
ukb-a-285	Arm predicted mass (right)	0.0472046	0.0508855	0.0069556	-0.0134204	-0.0586321	-0.00406413	-0.0246355	0.0161562	0.0249864	-0.00412119	0.00621025	0.0527513	-0.0166165	0.0233756	0.0116835	-0.0057638	-0.0343697	0.012737	0.0207997	-0.000858776	-0.0370363	0.0243102	0.00259702	0.00906513	0.00424371	-0.000735285	-0.0536335	-0.0268717	0.00546648
ukb-a-286	Arm fat percentage (left)	0.0239349	0.0104852	0.00569429	0.00665918	0.0460637	0.00905841	-0.0201359	0.0193897	-0.00446615	4.30268e-05	0.0585719	0.0493072	0.0165677	-0.00897433	0.0118431	0.00385231	0.00962085	-0.0111282	0.0357347	0.00946116	-0.0564095	-0.0155902	0.00982672	0.0441847	-0.00208682	0.000653618	0.0023191	0.0211826	0.0130909
ukb-a-287	Arm fat mass (left)	0.0480063	0.0390263	0.0127802	-0.00488939	0.0163382	0.0070504	-0.0291521	0.0335147	0.00761121	0.00169748	0.0632544	0.0861275	0.010521	0.00226564	0.0177229	0.000990101	-0.00817231	-0.00567945	0.0488651	0.00698924	-0.0768698	-0.00761131	0.0093984	0.0509001	0.00318013	0.00584321	-0.0289201	0.0164092	0.0158489
ukb-a-288	Arm fat-free mass (left)	0.0471666	0.0519908	0.00835061	-0.00557298	-0.0585969	-0.00421161	-0.0201319	0.0213932	0.0253207	-0.00116347	0.00732905	0.0614652	-0.0193961	0.019021	0.00962202	-0.00543483	-0.0359651	0.011686	0.0227759	-0.00313024	-0.0378863	0.0234416	0.00265569	0.0127599	0.00401191	0.000533695	-0.0548949	-0.0107234	0.000340946
ukb-a-289	Arm predicted mass (left)	0.0468114	0.0519456	0.00742891	-0.00184799	-0.0603689	-0.00849317	-0.0196378	0.0275967	0.024002	0.000933	0.00196222	0.0581242	-0.0173976	0.0178032	0.00948115	-0.00792678	-0.0371364	0.0111722	0.0206223	-0.00346202	-0.036205	0.02196	0.00253417	0.0169048	0.00200969	0.000926734	-0.0539373	-0.00836926	0.00521706
ukb-a-29	Average weekly spirits intake	0.0106093	0.0189641	0.00675122	0.0286129	0.0461699	0.00209386	-0.0241925	0.0304885	-0.00302754	0.00584179	0.00724083	0.0170052	0.0109539	0.0237103	0.00391378	0.00159143	0.01252	0.0249984	0.00507533	-0.00653739	-0.0271002	-0.0145645	-0.00714672	-0.0765916	0.0151615	0.0036092	-0.0172636	-0.090424	-0.0448958
ukb-a-290	Trunk fat percentage	0.0277239	0.0215702	0.00398052	0.00965896	0.0513732	0.00357473	-0.0449129	0.0229323	-0.00858697	0.0156361	0.0683815	0.0589537	0.00849897	-0.0113338	0.0147937	5.16552e-05	0.00637927	-0.0186366	0.0431157	0.00647563	-0.0889601	-0.0169367	0.00912397	0.0564032	0.00845404	0.00706449	-0.00335853	-0.00579193	0.0166614
ukb-a-291	Trunk fat mass	0.0510327	0.0450926	0.00858796	0.00592724	0.0188835	0.00187952	-0.0520024	0.0289283	0.00184176	0.0115423	0.0681876	0.0836331	-0.00132606	-0.001222	0.019334	-0.00495893	-0.0072838	-0.0122819	0.0517662	0.00358224	-0.102446	0.000321566	0.0105114	0.0553389	0.00339692	0.00560322	-0.0304481	-0.00899601	0.0127852
ukb-a-292	Trunk fat-free mass	0.0492695	0.0548978	0.00723552	-0.00770649	-0.0791008	-0.00552997	-0.0180125	0.016393	0.0235702	-0.00345668	-0.0112678	0.0523042	-0.0280048	0.0309024	0.00795889	-0.0104146	-0.0411376	0.0107672	0.0202471	-0.00396671	-0.0357332	0.029972	0.00168422	0.00296925	-0.00094595	0.00416381	-0.0606555	-0.0125983	-0.00291052
ukb-a-293	Trunk predicted mass	0.048875	0.0544185	0.0072555	-0.00900657	-0.0788956	-0.00427069	-0.0179183	0.0166768	0.0231183	-0.00416252	-0.010766	0.0528611	-0.0267988	0.0296615	0.00823729	-0.0102905	-0.0406095	0.0110492	0.0197404	-0.00415911	-0.0354992	0.0288665	0.00133529	0.00283198	-0.00128362	0.00366691	-0.0602259	-0.0125341	-0.00255148
ukb-a-294	Wheeze or whistling in the chest in last year	-0.00585821	-0.00141047	0.000819882	0.0207022	0.0153651	-0.00327185	-0.00234699	0.00848916	-0.0128874	0.0122479	-0.0188141	0.00409755	0.00464086	-0.0166512	-0.000667999	0.002762	-0.00220551	0.00455446	0.00115572	0.00698058	-0.0197907	-0.0356668	-0.000381268	0.00413049	0.0311395	-0.00895966	0.0035345	0.0013834	-0.0139363
ukb-a-295	Chest pain or discomfort	-0.00398505	0.000733502	0.00144208	0.0150097	0.00735962	0.0197684	0.00236142	-0.00657296	-0.0146206	0.0109357	0.0038705	0.00241726	-0.00377475	0.000881273	-0.000971539	0.00338961	-0.00530847	0.00464296	-0.00748664	0.00345979	-0.014166	-0.0180219	0.000247625	0.0100398	0.0222499	-0.00803269	-0.00663136	0.00555229	-0.0112271
ukb-a-296	Ever had bowel cancer screening	-0.000312667	-0.00472601	-0.000272418	-0.0295075	0.000435971	0.00302341	-0.00517143	-0.0134972	-0.00409814	-0.00324543	-0.00220196	0.0173072	-0.00903012	0.00895363	-0.0037091	-0.00464378	-0.0110744	0.000926744	0.00218319	0.000768327	0.0169824	0.00304244	-0.000847746	-0.0108764	-0.00404935	0.0185541	-0.00951278	-0.0256562	0.00555226
ukb-a-297	Most recent bowel cancer screening	-0.0151277	-0.00901377	0.00224918	0.0142862	-0.0217617	0.0285434	-0.0152865	0.00593091	-0.00230387	-0.00640009	-0.0649715	-0.00735512	0.0173448	-0.012303	-0.00782628	-0.01299	-0.00850756	-0.00661854	0.0143039	-0.0100572	0.00284434	0.00768098	-0.00570878	0.00679653	-0.0168348	-0.0286687	-0.0185544	-0.0349375	0.00363602
ukb-a-298	Ever had prostate specific antigen (PSA) test	0.0188854	-0.000770134	-0.00236457	-0.00483645	-0.0144198	0.0206434	-0.0120653	0.0123156	-0.00396736	-0.008814	0.00470435	0.0113134	-0.0308249	-0.00090137	-0.00716588	-0.0136606	-0.00997664	-0.00180234	0.0116225	-0.0156174	0.004303	0.022422	0.00244004	0.0421259	-0.0143141	0.0284744	-0.000117444	-0.0145871	-0.00807964
ukb-a-299	Relative age of first facial hair	0.0126321	-0.00518422	-0.0116945	0.0752532	0.0374085	0.0235567	-0.0157093	-0.011223	-0.00339074	0.00272636	-0.00527197	-0.0327652	-0.0112989	-0.020887	0.00298341	-0.00584256	-0.00832023	-0.00240111	-0.0138998	0.00693342	0.00713001	-0.056675	-0.00169295	0.0217249	-0.0171726	-0.00458257	0.0207482	-0.00270165	0.0100688
ukb-a-3	Pulse rate automated reading	-0.0201287	-0.0108625	0.00916594	-0.0225126	-0.21727	-0.0190414	0.00921597	0.0115947	0.00865953	-0.00525246	0.122681	0.0624397	0.0344752	0.0171479	0.000736478	0.0128788	-0.0109955	0.0221261	-0.0182041	0.0228225	0.060527	0.046535	-0.0130505	0.0157048	0.0557737	-0.0280425	-0.0699806	0.0549194	-0.0434637
ukb-a-30	Average weekly fortified wine intake	-0.00156386	-0.00607686	0.00485595	-0.0317086	0.0121811	-0.0140122	-0.0095422	0.00510847	-0.00116124	-0.00467228	0.034934	-0.00856439	0.00364237	0.00668331	-0.00520056	0.0132259	-0.0131631	0.00342333	0.00795453	-0.00804441	0.00996664	0.00566582	0.0145695	0.0318184	-4.41762e-05	-0.00360735	-0.0027279	0.00303254	0.0164445
ukb-a-300	Relative age voice broke	0.00234269	-0.00729506	0.000205783	0.0192771	0.0187454	0.0228092	-0.00872079	-0.00908108	-0.000501661	0.0018997	-0.0102002	-0.0353227	-0.0102817	-0.0105833	0.00376754	-0.00522245	0.00379757	-0.00126761	-0.0105613	-0.00441883	0.00368784	-0.0140672	0.0038531	0.00995048	-0.00392818	-0.00468293	0.00365865	0.0403139	0.00843675
ukb-a-301	Hair/balding pattern: Pattern 2	-0.00715281	0.00566651	0.00248177	0.00817652	-0.0318287	-0.00591444	0.00180375	0.0310502	9.57762e-05	0.0154476	-0.0031891	-0.010317	-0.0334329	0.0084583	0.00220564	0.00397785	0.00279304	0.000373104	-0.00215056	-0.00951015	0.0030339	0.00547104	-0.00161972	0.0102919	0.00618	0.000591892	0.00966231	-0.00146149	0.0154529
ukb-a-302	Hair/balding pattern: Pattern 3	-0.00557	0.00485116	0.00129065	-0.0447571	0.00396288	0.000107281	-0.00212445	-0.0430601	0.0090693	-0.0102225	0.0603897	0.0273357	0.0308041	-0.00430803	-0.00757066	0.00611815	0.0153512	-0.00270176	-0.00400002	0.00103439	-0.0240701	0.0151707	-0.00317605	0.0259356	-0.00430842	0.00775424	0.00357911	-0.0551651	-0.0328355
ukb-a-303	Hair/balding pattern: Pattern 4	-0.025716	-0.00171716	-0.00162334	-0.00121678	0.0195681	-0.00223814	0.0108309	0.0041514	0.00131398	-0.010447	-0.048623	-0.0127005	0.00937278	0.00105643	0.00457819	-0.0113184	0.000457881	0.000634236	-0.00452344	0.00494574	0.0170532	0.00654194	0.00332417	0.00249141	0.0250839	0.00282375	-0.0291923	0.0194295	0.00220473
ukb-a-304	Number of children fathered	0.0165485	-0.0193262	-0.0148602	-0.000932127	0.0444467	-0.00574292	-0.0101342	-0.0240844	0.00659943	-0.002922	0.0628103	0.00960637	-0.031357	-0.0341874	-0.00954876	-0.0181339	-0.0114708	-0.0159031	0.0192779	-0.00277865	-0.0416329	0.0269813	-0.00386336	0.0737271	-0.0160482	0.0207707	0.0062569	-0.116459	0.00968172
ukb-a-305	Had major operations	-0.0043714	0.00756694	0.00641412	-0.0404101	-0.0170053	0.00557397	-0.00881116	-0.00592769	0.00186271	0.0120903	0.0258523	0.00768679	0.000363774	0.00591193	0.000111692	-0.00424522	-0.00605854	0.00177196	-0.00454695	0.00782066	0.0283854	-0.0196202	-0.0038218	0.0678282	-0.0123192	0.0271219	-0.00233548	-0.0391951	0.0152903
ukb-a-306	Diabetes diagnosed by doctor	-0.00275402	-0.000919275	-0.000673389	-0.00861895	-0.000625329	0.00254566	-0.0016432	-0.00724133	0.000883362	0.00096123	-0.00387692	0.0226797	0.00527264	0.0108395	0.00101662	0.00691707	0.00424083	0.00486761	-0.00530076	0.00156847	0.00112156	-0.00275871	-0.00155294	0.00355349	0.00138494	0.00132812	-0.00408205	0.00481164	0.00544818
ukb-a-307	Cancer diagnosed by doctor	0.000299171	-0.00439468	-0.00360228	-0.011986	0.0107627	-0.000194247	-0.00399975	-0.00630777	-0.0025751	-0.00363306	-0.00365944	-0.000520329	-0.0118383	0.00268151	-0.00274341	-0.0034003	0.00211221	-0.00492495	0.00202589	0.00318907	-0.000717594	-0.00986317	0.000555374	-0.00825507	-0.00921256	0.0031595	-0.00257824	0.00184936	0.00769236
ukb-a-308	Fractured/broken bones in last 5 years	0.00523646	0.00382677	-0.00326107	0.00306136	0.0133173	-0.00545561	-0.000717057	0.011886	0.00146486	-0.00298882	0.00318905	0.00747075	0.00486866	-0.00212941	-0.000986743	0.00206557	-6.50852e-05	-0.000453836	-0.00633181	0.00142439	0.0185054	-0.00591518	-9.57349e-05	-0.0101958	-0.00980069	-0.00337932	0.00360678	0.0198742	0.0100005
ukb-a-309	Other serious medical condition/disability diagnosed by doctor	-0.00305294	0.00391346	-0.00471784	-0.0129749	0.0089715	0.0139612	-0.00490754	-0.000107665	-0.0086589	0.00908634	-0.0270179	-0.00695673	-0.00669637	-0.00587852	-0.00211889	0.00276864	0.000881449	-0.00585094	-0.00159738	0.00118597	0.00428413	-0.0166251	-0.00231205	0.00695879	0.000820358	-0.0126421	0.00274392	0.0233202	0.00315496
ukb-a-31	Alcohol usually taken with meals	-0.00716699	-0.0013598	0.00191344	-0.0116931	-0.0602165	0.0170892	0.00512174	-0.00993984	0.00858693	-0.0045631	-0.0331767	0.000292149	0.00247623	-0.00338241	-0.00958823	-0.00626469	0.0138892	-0.00443416	0.00476979	-0.00675047	-0.00640949	0.0274955	0.00255211	0.0225955	-0.00508363	0.0429492	0.00891109	-0.047142	0.00160987
ukb-a-310	Taking other prescription medications	-0.00281047	-0.00143929	-0.0115841	-0.0316333	0.00765861	0.0334433	-0.00969648	-0.00630581	-0.0045756	0.0126405	-0.022649	0.0070605	0.00244102	-0.0180982	-0.000754592	0.00123177	-0.00989233	0.00492602	0.011801	0.00632272	0.0331802	-0.0197802	-0.00366973	-0.0106909	0.00323663	-0.0285119	-0.00354914	0.0591622	0.0113233
ukb-a-311	Frequency of heavy DIY in last 4 weeks	-0.0261621	0.000686203	0.00702695	-0.0367429	0.000104979	0.0631984	-0.0252353	-0.053684	0.019138	-0.0527066	0.00573262	-0.0794718	-0.0231175	-0.00235377	-0.00213781	-0.018206	-0.000925241	0.00688507	-0.0244321	-0.0128382	-0.00226658	-0.085357	0.0192134	0.0280285	0.0192776	-0.0324819	0.0115622	0.196169	0.050827
ukb-a-312	Duration of heavy DIY	0.0104396	0.00311449	-0.0177416	-0.0208212	-0.144162	0.0141081	-0.00336516	-0.00705957	-0.0812879	0.00244062	-0.0617384	-0.0644503	0.0369231	0.0597821	0.0108387	0.0105528	0.00813586	-0.0195452	0.00332602	0.00038444	-0.0368943	-0.0538598	-0.00391513	0.0320996	0.118303	-0.0195213	0.00287929	0.20652	-0.0727105
ukb-a-313	Light smokers at least 100 smokes in lifetime	-0.00619037	0.0138384	0.00639252	-0.0225174	0.0494431	-0.00804972	-0.0229898	0.013079	0.0108733	-0.0111134	-0.0422994	-0.00529598	-0.00909917	0.0178941	0.00199682	0.0022777	-0.00908006	0.00958677	-0.00441057	0.00222109	-0.0206849	-0.0351427	-0.000903412	-0.00829486	-0.00158208	-0.00565891	-0.0248356	-0.0247808	0.00512938
ukb-a-314	Reason for reducing amount of alcohol drunk: Health precaution	0.000676074	-0.00479321	0.00668426	-0.00839024	-0.0232666	0.0213301	-0.00572478	-0.0227744	0.00480608	0.00853597	0.0342848	-0.0537275	0.0130872	-0.00640062	-0.00382415	0.00371892	0.008736	-0.0125542	-0.00827024	-0.0141003	-0.0369841	0.0225824	0.00295929	0.0149795	-0.0237808	-0.0042675	-0.00148062	-0.00905351	0.00557828
ukb-a-315	Age when periods started (menarche)	0.00269741	-0.00555684	-0.00364183	0.00256747	0.0788179	-0.0228058	-0.0185104	0.029556	-0.0304842	-0.0107312	0.0176423	-0.0841593	-0.00351929	-0.00790924	-0.00962629	0.0179937	0.0079622	-0.0233529	-0.0120086	0.0115608	-0.0287528	-0.0694333	-0.00231928	-0.0183672	-0.0226871	-0.0344132	0.0293216	-0.101384	-0.0343706
ukb-a-316	Had menopause	-0.00233779	-0.00542746	0.0073711	0.0229364	0.0168271	-0.0081749	-0.00434198	0.00562568	-0.01472	-1.72905e-05	0.0131686	0.0252541	0.00142757	0.00962009	-0.00204125	-0.0027792	-0.0251864	0.000302693	-0.00624479	-0.0054552	-0.0349534	-0.0127976	0.000671977	-0.0218653	-0.030585	-0.013679	-0.000730243	0.00420079	0.0269051
ukb-a-317	Number of live births	-0.0133058	-0.0381493	-0.011131	-0.0146501	0.0416746	0.00696793	0.0185613	0.0304508	-0.00197995	-0.0156075	0.0657512	-0.0094922	-0.0496518	0.0225793	0.00348745	-0.0053649	-0.024763	-0.00669396	-0.0216332	0.0102667	-0.00514348	0.0258831	0.00386819	0.0358244	0.0161338	-0.0397076	-0.0426317	0.0840021	0.0229131
ukb-a-318	Birth weight of first child	-0.0133011	0.0275174	-0.0176683	-0.0882886	-0.091859	-0.00430528	0.0227003	0.0741563	0.0674105	0.0270961	0.0713593	0.0116265	0.0306828	0.0584527	-0.0151779	2.35703e-05	-0.0272888	-0.0161094	0.00190765	-0.00356959	-0.0260122	0.11117	-0.0188924	0.0424574	-0.0191495	0.0415898	-0.0858024	-0.0302746	0.0326315
ukb-a-319	Age at first live birth	0.00650081	-0.0159676	0.0147755	-0.121948	-0.06831	0.03284	-0.00406507	-0.0160517	0.017914	0.00333539	-0.0776318	-0.0372946	0.0361589	0.020998	0.0174807	0.0193441	-0.0264928	-0.0122598	-0.0114251	-0.0245948	0.00010771	0.086	-0.00642532	-0.0393799	-0.0667112	0.0688296	0.0288322	-0.0180452	-0.0093574
ukb-a-32	Alcohol intake versus 10 years previously	-0.000474616	0.00898781	0.0042116	-0.0264118	-0.0304667	0.0102892	-0.00502751	-0.0125442	0.00819834	-0.0130821	-0.0420163	0.032103	-0.00961727	-0.00818656	0.00593432	-7.04503e-05	-0.0311034	0.0025619	0.00914772	0.00841564	0.0191451	-0.0265602	-0.00892521	-0.010715	-0.00318278	-0.00322591	0.00198567	0.00752886	-0.00185041
ukb-a-320	Age at last live birth	0.000193312	-0.013172	0.020525	-0.028224	-0.0860815	0.0121722	0.00633402	-0.00630001	0.0218498	0.0328605	0.0386241	-0.0432825	0.0518398	0.0266333	0.0182424	-0.0140606	-0.0569783	-0.0207199	-0.0269202	-0.0179455	0.0709638	0.0933942	-0.00688179	-0.0292399	-0.0632969	0.014856	0.0364992	-0.00240834	-0.0339254
ukb-a-321	Ever had stillbirth spontaneous miscarriage or termination	0.00191654	0.000687725	0.000859591	0.0278424	0.0210123	0.0090937	0.00257331	0.000367084	0.0052495	0.0102767	0.0339137	0.0211061	-0.0209827	0.00929338	0.00226463	0.00844132	0.0104499	-0.00286429	-0.00729956	0.00301225	-0.00446394	-0.0276824	0.00725365	-0.0030585	0.00876589	0.00442621	0.00756883	-0.020735	-0.0177862
ukb-a-322	Ever taken oral contraceptive pill	-0.00618961	3.95219e-05	0.000281009	-0.0103767	0.00596052	-0.00149159	-0.000153542	-0.00379066	-0.00620354	-0.00171402	0.0237658	-0.000166357	-0.0151875	-0.00168592	-0.00464449	0.00457551	0.00372289	-0.000441625	0.00374533	0.0104181	-0.0126075	-0.00569977	-0.00385037	0.00337207	0.00986968	0.00339676	0.00145001	0.0367624	0.000238302
ukb-a-323	Age started oral contraceptive pill	-0.0156696	-0.00111303	-0.00911963	-0.0368102	-0.0959883	0.0268702	0.0109399	0.0500446	-0.00607418	0.00957532	0.00962392	-0.0249209	-0.00126324	0.0331742	-0.00578295	-0.0255059	-0.0102708	0.00590612	-0.00209775	0.00187257	0.000532872	0.0437717	-0.00649748	0.0871426	-0.0392235	0.0134602	0.00643901	0.240987	0.0739492
ukb-a-324	Ever used hormone-replacement therapy (HRT)	0.0106777	-0.00647357	0.00081954	-0.0136226	0.0297401	0.0053908	-0.00544178	-0.00183584	-0.0108789	0.00452483	-0.0130345	0.00812666	0.0131166	-0.0164651	-0.005176	0.00414613	0.00287113	0.00345285	0.00281075	0.00957216	0.0116802	-0.0328685	-0.0064309	0.0431713	0.00507347	-0.00353273	-0.0146769	-0.0537345	0.00803019
ukb-a-325	Bilateral oophorectomy (both ovaries removed)	0.00129926	-0.00207056	-0.00153433	-0.00361371	-0.000255044	0.0122171	-0.00434102	-0.0118563	0.0114324	-0.00137665	-0.00259111	-0.0151505	-0.0126885	-0.00386851	-7.22287e-06	-0.00115242	-0.00408876	-0.000133589	0.00780789	0.00692926	0.0123914	-0.0164549	0.00499784	0.0122088	0.00604634	-0.0128285	0.00349937	-0.0458746	0.00936129
ukb-a-326	Had other major operations	0.00171482	0.00160033	-0.0116201	-0.0218557	0.0249334	-0.00504459	-0.0134802	-0.00241966	-0.00518508	-0.00565003	-0.0141448	0.000561765	0.0174236	-0.0133142	-0.00045355	0.00241503	0.0188592	-0.00935246	-0.00597025	-0.0011073	0.0193164	-0.0246107	0.000535305	-0.0142652	0.00686026	0.00518531	-0.00739415	0.0328575	0.0320587
ukb-a-327	Type of tobacco previously smoked: Cigars or pipes	-0.00271841	-0.00399356	0.00687668	-0.0114219	0.00391433	0.00682666	0.000452492	0.0244099	0.00285919	-0.00855151	-0.00432466	0.0370117	-0.00291348	-0.00657525	-0.000571797	0.00290174	2.49951e-05	-0.00296406	0.0025284	-0.00045306	0.0116267	0.0113692	-0.00432386	-0.000563764	0.0129092	0.00468603	0.0012899	0.00901307	-0.00340296
ukb-a-328	Number of cigarettes previously smoked daily	-0.0527172	0.0240031	-0.0105978	0.0515795	0.052474	-0.0727712	0.0279053	-0.000821604	0.000208403	0.0180683	0.000103815	0.0530083	-0.0273692	0.022439	0.0164332	0.00711111	-0.0407021	-0.00828758	-0.00206656	-0.0102218	0.033177	-0.0206685	-0.000498632	0.0770729	0.00732496	-0.0164505	-0.00657523	0.0939693	-0.0123534
ukb-a-329	Ever stopped smoking for 6+ months	0.00926317	-0.00251588	0.00818413	0.002647	-0.010582	0.0172575	-0.00872328	-0.0223404	0.0272861	-0.0257704	-0.000942688	0.0548776	0.014576	0.0388807	0.00163462	-0.020015	-0.0192627	-0.00234	0.041365	-0.00282457	0.00391481	-0.0198315	0.0101267	-0.01621	0.0193747	-0.00878929	0.00444134	-0.0326655	-0.0385721
ukb-a-33	Breastfed as a baby	-0.000694018	-0.00632736	0.0102717	-0.00447997	-0.0020336	-0.00126879	-0.000596884	-0.0203457	-0.0023201	0.00107213	0.0114762	0.018108	0.0163689	-0.00509135	-0.00135001	-0.00430601	0.000500135	-0.0121563	0.00941721	-0.00651536	0.00188989	-0.00866099	-0.0030288	-0.0135208	0.00631186	0.00239586	0.0108712	0.00957791	0.0104414
ukb-a-330	Number of unsuccessful stop-smoking attempts	0.015582	0.0212034	-0.00127058	-0.0305177	0.0741163	0.0105127	0.00500644	-0.0382625	-0.0146135	0.0128501	0.0401778	0.0605566	0.0299528	0.0104723	0.0114388	-0.0207976	-0.049116	0.00108736	0.0388103	-0.0024125	0.00748493	-0.0527902	-0.00453924	-0.00648709	-0.0499222	-0.0178143	-0.0175058	0.00549947	0.00818225
ukb-a-331	Started insulin within one year diagnosis of diabetes	0.00715047	0.0131339	0.00784561	-0.0239816	-0.0109796	-0.0512458	0.0267647	-0.0194629	0.00992733	-0.0454355	-0.132746	-0.00609037	0.0490372	-0.0507391	0.00745843	-0.031509	-0.0228486	-0.00617376	-0.0070515	0.00367421	0.0270778	0.026626	-0.0397858	-0.014349	-0.0115111	0.0414945	0.0100059	0.0229277	0.045563
ukb-a-332	Fracture resulting from simple fall	0.00803586	-0.0138058	-0.013175	-0.00980458	-0.0284013	-0.028478	0.0292349	0.0478206	0.0145884	0.0309337	0.0496587	0.0173717	0.0426286	0.00553653	0.0200217	0.0210156	0.0381758	-0.0195218	-0.0083396	0.0125795	0.00153348	0.018121	-0.00183542	0.0554128	-0.0568009	0.021062	-0.0101177	0.0565469	0.0279155
ukb-a-333	Creatinine (enzymatic) in urine	0.00100436	0.00182519	0.00150648	0.0485908	0.0333401	-0.0279784	0.00500536	0.0490719	-0.00766004	0.00504318	-0.0636325	0.0513138	0.00979953	0.0169404	-0.00313272	0.00534314	-0.0210634	0.0147839	-0.00796142	-0.00305511	0.00492411	-0.0374679	-0.00426405	0.00508596	-0.0251668	-0.04689	-0.00656511	-0.00723759	-0.0275732
ukb-a-334	Potassium in urine	0.00537463	-0.00252232	0.0068856	0.0347496	0.0222864	-0.00146707	0.00655839	0.0471848	-0.00522269	0.00751934	-0.000728847	0.0150622	0.00649746	0.0263651	-0.00835506	0.00822638	-0.00571183	-0.00944412	-0.00207116	0.000715437	-0.0138398	-0.0200551	-0.00272771	0.0206343	-0.0459877	-0.0587363	-0.00974594	-0.0381167	-0.00224378
ukb-a-335	Sodium in urine	0.00274811	0.00587282	0.00652637	0.0135641	0.0681972	-0.039025	0.00584999	0.0368505	-0.00305973	0.00278611	-0.052145	0.0201483	-0.0288192	0.0241656	-0.0130515	-0.00346852	-0.0162194	0.00468384	0.00357702	0.0117527	-0.00896875	-0.0303929	-0.0021912	0.0158292	-0.0303199	-0.0497714	-0.0178488	0.0296648	0.00158685
ukb-a-336	Forced vital capacity (FVC)	0.0198087	0.0227108	-0.00776559	0.00966352	-0.0646938	-0.0442085	0.000946082	0.00226223	0.0245874	-0.0497528	-0.0109638	0.0309971	-0.0346297	0.0175299	-0.0012676	0.0030129	-0.00292109	-0.0116948	0.0212336	-0.00639689	0.0147491	0.0246599	0.000618466	-0.00262174	-0.0327688	-0.0277376	-0.00902413	-0.152993	-0.00731795
ukb-a-337	Forced expiratory volume in 1-second (FEV1)	0.0136457	0.0225887	-0.00642577	-0.0159719	-0.0910467	-0.0337835	0.00747487	0.00342527	0.0270401	-0.0461334	-0.00334141	0.0276397	-0.0334462	0.0198146	-0.00300995	0.00452513	0.00406075	0.00313836	0.0232895	-0.00755469	0.0136423	0.0327251	-0.000140121	-0.0136587	-0.0305914	-0.0238584	-0.00223287	-0.135007	-0.00509099
ukb-a-338	Peak expiratory flow (PEF)	0.00700328	0.0155683	-0.00462832	-0.0252839	-0.0810781	0.0027243	0.00132725	0.00317174	0.0255417	-0.0100697	0.0234928	0.0684056	-0.0662585	0.000428851	0.00278514	0.00468565	0.0189995	0.0123089	0.0404218	0.00231445	0.0164319	0.0243509	-0.00204198	-0.0546691	-0.0366694	-0.0138809	-0.0107519	-0.121328	0.013109
ukb-a-339	Used an inhaler for chest within last hour	-0.000302919	-0.00112765	-0.000152769	-0.00390172	0.00414618	-0.000187367	-2.17438e-05	-5.78331e-05	-0.000933893	0.00166603	-0.000962017	0.00188872	0.000485821	-0.0011477	0.000322849	0.00112422	0.00011994	0.00057997	0.000852686	-0.000237902	0.000382428	-0.00275386	-0.00132326	-0.00785215	-0.00177218	-0.00161717	0.000685027	0.00417707	-0.000482263
ukb-a-34	Comparative body size at age 10	0.0177188	0.00696798	0.00665409	0.00150523	0.0241046	0.0190459	-0.0114966	0.0152411	-0.00203906	0.00500838	0.0388707	-0.030399	0.0147283	0.00318223	0.00486434	0.010571	-0.0204864	-0.0123599	0.000166294	0.00282098	-0.0346909	0.042269	-0.00690271	0.0275428	-0.0266706	0.00146391	-0.00773735	0.0508622	0.00365062
ukb-a-340	Hearing aid user	-0.00591427	0.00176012	-0.0047619	-0.013396	-0.00720393	0.00514499	-9.42518e-05	-0.0126776	0.000568568	0.00268362	-0.0114113	-0.0115065	0.00466455	-0.00278307	-0.00268485	0.00683905	0.000573551	-0.00453906	0.00485881	0.000164064	0.00170516	0.000550749	-0.00354052	0.0113844	0.00281462	0.00105355	-0.00594716	-0.00628633	0.00071977
ukb-a-341	Neck/shoulder pain for 3+ months	0.0150232	-0.00423907	0.00288312	-0.0394995	0.00730676	0.00485568	-0.00819745	0.00735414	-0.010984	0.017688	-0.0341852	0.014033	-0.00797754	0.00152738	-0.00759685	0.00590791	-0.0130593	0.0087095	0.00908178	-0.00575742	0.0442109	-0.00125326	0.00535684	0.0315234	0.0539634	-0.021243	-0.00798047	-0.024027	0.0174679
ukb-a-342	Number of cigarettes currently smoked daily (current cigarette smokers)	0.0197723	0.00121146	0.0325953	0.049108	0.0875786	-0.0770415	-0.00644651	0.0211941	-0.0129797	0.0089677	-0.0584372	-0.0714002	-0.0822128	0.012818	-0.00598703	-0.0215355	0.0265453	0.00704874	-0.060786	-0.0111315	-0.0569559	-0.0735064	0.0201388	0.0281717	0.00659818	-0.126234	0.0351784	0.125579	-0.0182391
ukb-a-343	Time from waking to first cigarette	-0.00969743	0.0178273	-0.0241504	-0.0111737	-0.108641	-0.0180154	-0.0579571	-0.0433564	0.0599372	-0.0765121	0.144811	0.0208765	-0.0117932	0.127731	0.035591	0.00286067	0.079084	-0.0104132	0.084564	0.0366693	0.032927	-0.0250541	-0.0826943	-0.0521548	-0.0642569	0.157101	-0.00284951	-0.055964	0.0220263
ukb-a-344	Difficulty not smoking for 1 day	0.0161421	0.00359129	0.0154119	0.0087609	0.0822664	0.0166126	0.0381013	-0.0269004	-0.0341193	0.0486851	0.00384494	-0.0277702	0.122033	-0.0290674	-0.0210911	-0.0440338	-0.0396753	0.00557213	-0.0415934	-0.0145975	-0.0771048	0.0247451	0.0015875	0.176547	-0.0368474	-0.117573	0.00674014	0.0698406	-0.0613492
ukb-a-345	Mother's age at death	0.0340267	-0.0207585	0.0176668	-0.0168313	-0.116454	0.0415488	0.00046581	-0.0145966	-0.0103967	-0.00904882	0.0424609	-0.0522693	-0.0156693	-0.00107638	-0.00353996	-0.00903272	-0.0291645	-0.0213762	0.00592068	-0.0121463	-0.0487974	0.057018	-0.0084102	0.0419754	0.0327787	0.00273217	0.03307	-0.0768658	0.0322614
ukb-a-346	Back pain for 3+ months	0.00190056	-0.00723113	-0.0170189	0.018142	0.00279185	0.00572018	-0.00214084	0.000652835	-0.0159693	0.0145586	0.0291637	0.0140512	0.0636004	-0.0118172	-0.00386059	0.0024466	0.0170599	0.0168758	0.00165113	-0.00595179	0.0349184	-0.00327185	-0.00639319	0.0361077	0.0399526	-0.0187595	0.0192703	0.0507909	-0.0338632
ukb-a-347	Ever had hysterectomy (womb removed)	0.0034936	0.00246397	-0.00411572	-0.00474706	0.00498951	0.00235072	-0.00273538	-0.00387205	0.0072683	-0.00416511	0.00431797	-0.0146122	-0.00791955	-0.00972376	-0.0010142	0.000866402	-0.00580708	-0.00488787	0.00807547	0.00333635	0.0110865	-0.0191255	0.0024294	-0.0072298	0.00833034	-0.00665554	-0.0046753	-0.00980345	0.0124511
ukb-a-348	Chest pain or discomfort walking normally	0.00233332	0.0126139	-0.00669123	0.0338912	0.00974727	0.0182312	0.00762364	-0.0219971	0.00135988	0.0123787	-0.0359217	-0.00256816	-0.00211017	0.0148299	0.0034736	-0.0025072	0.00617438	0.0029401	0.00689649	0.00816806	-0.0153706	-0.00894113	0.0106955	0.0187493	-0.0297425	-0.0299713	-0.00449485	-0.097965	0.0356841
ukb-a-349	Frequency of other exercises in last 4 weeks	0.00849757	-0.0159033	0.00892366	-0.0546769	0.098852	0.0815466	-0.0120438	-0.0574268	-0.00815723	0.0148541	0.035085	0.0191126	0.089129	-0.0347262	-0.00127845	-0.00705701	-0.0396535	0.013054	-0.026764	-0.0156994	-0.0244693	0.0138783	0.00433448	-0.0482659	-0.0357078	-0.0130377	-0.0514446	0.109518	0.0656522
ukb-a-35	Comparative height size at age 10	0.0451778	0.0533299	-0.00262134	0.00365491	-0.083823	0.00402575	-0.0177543	0.0189988	0.0181868	0.00976202	-0.0382588	0.0329947	-0.0216469	0.0155284	0.00639023	-0.0229945	-0.0162144	0.00355088	0.0300953	-0.00997622	-0.00749091	0.0536427	-0.0163963	-0.0114039	0.0259716	0.00500886	-0.0667033	-0.0858766	0.00686678
ukb-a-350	Duration of other exercises	-0.0122263	-0.0152891	-0.0244635	-0.0698097	-0.0197074	-0.0232343	-0.00733671	-0.0390447	-0.00428638	-0.047298	0.0727382	-0.0201483	-0.0580463	-0.00856031	-0.0111097	-0.0137466	-0.0301071	0.00867034	0.0185929	-0.0268479	0.0781252	-0.018539	0.00690165	-0.0204851	0.0420121	-0.071223	-0.027615	0.0287914	0.0593754
ukb-a-351	Length of menstrual cycle	0.0109506	-0.0605084	-0.0187065	-0.0497729	0.0091973	-0.117765	0.000999172	0.0304887	0.0133873	0.0387829	0.0132818	-0.015253	-0.0694365	-0.132032	-0.0306196	-0.0128733	-0.0233586	-0.00376251	-0.0528402	0.0429794	0.0629549	-0.0162544	-0.054825	-0.0209512	0.126919	0.0263457	0.00850353	-0.0338677	0.063752
ukb-a-352	Former alcohol drinker	-0.0118826	-0.00691912	-0.0163571	-0.0113924	-0.0115893	-0.00577676	-0.00840359	0.0386524	-0.0398731	0.0522234	0.133427	0.0188585	-0.0697645	-0.00643645	-0.0111682	0.0225451	-0.104575	-0.00273171	-0.015117	0.0243849	0.0204378	-0.049473	-0.001375	0.0156796	-0.0173311	-0.00592402	-0.0287218	0.0968704	-0.0310627
ukb-a-353	Knee pain for 3+ months	0.00631676	0.00261407	-0.00659983	-0.00757789	-0.0166676	-0.0142137	0.0122161	-0.0204384	-0.0136445	0.0311511	-0.015588	-0.04911	0.0200317	0.0164595	0.00408453	0.000713849	0.0132554	0.000698386	0.00133464	0.00324351	0.0444435	0.00545001	0.00842425	-0.0135459	0.0199227	-0.0132943	0.00494782	0.00903893	0.0151065
ukb-a-354	Headaches for 3+ months	-0.00651887	0.000139864	-0.00537248	-0.03179	0.00908256	-0.0425341	-0.00739204	-0.0173022	-0.00528737	-0.00254444	-0.0430597	0.0216172	0.00466353	-0.0270973	-0.00131888	0.0117769	-0.00952857	-0.0058943	0.0182905	0.000905212	0.0573018	0.0276566	0.00763991	-0.0104561	-0.0188011	-0.0517735	0.002671	0.000682392	-0.016853
ukb-a-355	Number of pregnancy terminations	-0.0116651	0.0140864	0.0225798	-0.00342964	-0.00721441	-0.021195	0.0182304	-0.0653377	-0.0159685	0.00861209	0.0149568	-0.051915	-0.0329052	-0.027376	0.0135034	-0.0093462	-0.0250951	-0.00815844	-0.00711919	-0.00750769	0.0694337	-0.101331	0.0197237	-0.0655983	0.0609841	0.00733358	0.00885275	-0.241808	0.0152164
ukb-a-356	Number of incorrect matches in round	-0.00756123	-0.00414559	0.0171778	0.0295866	0.0431174	0.0500987	0.000198947	-0.00385644	0.00769928	-0.00547194	-0.00478076	0.0483017	0.0026772	0.0182867	-0.011548	0.00877787	-0.00996521	0.00091844	-0.0141058	-0.0119593	-0.0126784	-0.0498291	0.00196193	0.0119973	0.00171395	-0.00312275	-0.0147475	-0.0614174	-0.016654
ukb-a-357	Underlying (primary) cause of death: ICD10: E85.4 Organ-limited amyloidosis	0.00228563	-0.00142035	-0.00104432	0.00388329	-0.00675929	-0.00124019	-0.000471436	-0.00291399	0.00170441	-0.00381274	-0.00367674	-0.00172543	0.00134046	-0.00305785	-9.83073e-05	-0.000497122	0.00102136	0.00182341	-0.00015109	0.00327015	0.00246892	-0.00243071	0.000219144	0.000978673	0.00980916	-0.00242544	-0.000440275	0.0186256	0.00121554
ukb-a-358	Underlying (primary) cause of death: ICD10: J84.1 Other interstitial pulmonary diseases with fibrosis	-0.00273158	0.00449905	0.011322	0.037038	-0.000691645	0.0215078	-0.00427455	0.00916984	-0.0159445	0.00544104	-0.00983418	-0.00432158	-0.00874573	0.00506051	0.00642946	-0.00246533	-0.0115438	-0.0127381	-0.00484999	0.00159677	-0.027258	0.00253861	-0.00218391	0.00514388	0.0122509	-0.0178809	0.00763872	0.00967457	-0.0418216
ukb-a-359	Diastolic blood pressure automated reading	-0.00456158	0.00764	0.00488047	-0.00494097	-0.0920794	-0.00245146	0.0112627	-0.0471024	0.0048708	0.00273873	-0.0272166	0.0241181	0.00966313	-0.0245356	0.0208313	0.0119347	0.00349721	0.0110897	0.0311402	0.0128586	-0.0264656	0.000408079	0.0139915	0.0174092	0.0365534	-0.039713	-0.0281507	0.0912324	-0.0205879
ukb-a-36	Handedness (chirality/laterality): Left-handed	-0.0069628	0.000202782	0.000937546	-0.0168627	0.00418517	-0.0114209	0.00445106	-0.000943662	-0.00528874	-0.00241552	0.00957073	0.00509712	-0.00576235	0.000942118	-0.0011377	0.00115311	-0.00479743	-0.00362538	0.00347737	0.00187309	0.00566735	0.0052583	0.000881413	-0.0126495	0.00675174	-0.000447693	0.0034349	0.0332077	-0.00647215
ukb-a-360	Systolic blood pressure automated reading	-0.0207652	0.0102627	0.00487284	0.00052689	-0.108662	0.00620771	0.0145595	-0.0712483	-0.013575	-0.00290287	-0.0591928	0.070792	0.00467303	0.0220297	0.0043556	0.00918874	0.00518753	0.00697671	0.0183013	0.0140538	-0.0441016	-0.0123073	0.0117175	0.0259692	0.049182	-0.0213131	0.000737542	0.0786749	0.0194258
ukb-a-361	Heel bone mineral density (BMD) T-score automated (left)	-0.0477991	-0.0387363	-0.0191731	-0.0191619	-0.00821907	0.0150283	-0.00543402	0.00354352	0.0356823	-0.0104878	0.111077	0.0116621	0.0057197	-0.0280238	0.00888249	-0.0267375	0.0356009	0.00150151	-0.032373	-0.00341469	-0.0424105	0.00749469	0.00892256	-8.38525e-05	-0.0127799	0.0416641	-0.00447598	-0.101147	0.0478486
ukb-a-362	Heel bone mineral density (BMD) T-score automated (right)	-0.0406373	-0.0336936	-0.0213744	-0.0635372	-0.0560198	-0.0171687	0.00422464	0.0417033	0.0412489	-0.0128755	0.116242	-0.000290995	0.0276647	-0.0158475	0.0119328	-0.00309626	0.00740382	-0.00347896	-0.0319162	0.0010876	-0.0383008	0.0296327	0.00230579	-0.0430191	-0.0373822	0.0325543	-0.0092934	-0.16675	0.0385141
ukb-a-363	Pulse rate	-0.0246296	-0.000569639	0.00207479	0.0315792	-0.202034	-0.0199942	0.0186033	0.0390308	0.0410806	-0.00208968	0.116549	0.0119638	0.0345615	0.0125612	-0.00679929	0.0117664	-0.0120622	0.0197018	-0.0115955	0.0178721	0.0487397	0.00114499	0.00232135	0.056769	0.019732	-0.00782116	-0.0924256	0.219679	-0.0770812
ukb-a-364	Pulse wave reflection index	-0.0220262	-0.00168174	-0.0136334	-0.014998	0.148534	0.0536435	0.0385328	-0.0865969	-0.0131078	-0.0235313	-0.0151866	0.0587507	-0.0329292	-0.0175409	0.0204829	-0.0221132	0.0196548	0.0081088	-0.0136577	-0.000664362	0.0326393	-0.0478453	0.0151796	0.00487589	-0.0605672	-0.00661177	-0.000551766	-0.120268	0.0596577
ukb-a-365	Pulse wave peak to peak time	0.0118567	-0.00538669	0.0157643	-0.0213588	-0.0341013	-0.0332186	-0.0355164	0.0585258	0.00447139	0.0268723	0.00212133	-0.0841885	0.0178855	0.0259037	-0.00137961	-0.011398	-0.0128509	-0.00574669	0.0226559	-0.01149	-0.0491931	0.0398199	-0.00658021	-0.0876881	0.0104572	0.0364438	0.0726886	0.0302218	-0.0714254
ukb-a-366	Non-accidental death in close genetic family	-0.00160442	-0.00577437	-9.70449e-05	0.0245407	-0.0670867	0.0416666	-0.00833609	-0.025416	-0.00244145	0.00605051	0.01644	0.00235125	-0.0227135	0.026302	0.00237914	-0.00175622	-0.00420841	-0.00241744	0.0107939	0.00166458	-0.0193419	-0.0294274	0.0073151	0.0205552	-0.0178954	-0.00880644	0.00932038	0.0183274	-0.00197248
ukb-a-367	Happiness	0.0297293	-0.00239427	0.0106764	-0.0472507	0.0578319	0.00845707	-0.0143065	0.0633139	0.00255921	-0.00728991	-0.0433065	-0.0510151	-0.0132571	-0.0376875	-0.0023157	-0.00658476	-0.0229876	0.0291687	0.010092	0.00122541	-0.0289681	-0.0230794	-0.00188206	-0.0239675	0.0471035	-0.0105956	-0.00637989	-0.0718894	-0.00353296
ukb-a-368	Work/job satisfaction	0.0128026	-0.0203445	-0.014882	0.0492372	-0.0116572	0.057221	-0.0040797	0.031683	0.0232812	0.0230768	0.0257422	-0.0666212	-0.0239659	-0.00658059	0.00218529	0.00318581	-0.0187975	0.0210953	0.000734047	-0.0326556	0.00349682	-0.0110456	0.00149913	0.110707	0.0189783	-0.0604351	0.00913867	-0.16729	-0.0445549
ukb-a-369	Health satisfaction	0.00629057	-0.013021	-0.0150952	0.0180722	0.0845745	0.010875	-0.0225251	-0.0276362	-0.0368284	0.0262143	-0.103817	-0.0615546	-0.0560234	-0.0129768	-0.00894931	0.0248087	-0.0277724	0.00903824	-0.0109029	0.000854098	-0.0271928	-0.0787288	0.000867843	0.00567684	0.027159	-0.0749969	-0.00368512	-0.0635883	0.0441358
ukb-a-37	Handedness (chirality/laterality): Use both right and left hands equally	-0.000669812	-0.000116463	0.000792029	-0.00163722	-0.000993531	0.0010566	0.00171228	0.00175973	-0.000686984	-0.00104814	-0.00403636	-0.000104089	0.00129544	0.00212987	-0.000621038	-0.00222359	-0.00152733	-0.000740529	-0.000259316	0.000451832	-0.00177795	-0.00420356	-0.000195501	-0.00230427	-0.00176749	0.0101201	0.00105211	-0.00880954	0.00131211
ukb-a-370	Family relationship satisfaction	0.0311653	-0.00674782	0.00527057	0.0275759	0.0386141	-0.012149	0.00467887	-0.0535254	-0.0295764	-0.00661058	-0.052977	-0.0474471	0.00156123	-0.0431359	0.00777316	-0.00701232	0.00412733	0.0142155	0.00194844	-0.00382885	0.027737	-0.0514063	-0.00697539	-0.0560153	0.000724844	-0.0152434	-0.0498309	-0.0442265	-0.00744002
ukb-a-371	Friendships satisfaction	0.0321415	-0.00829371	-0.00134216	0.00814064	0.0328264	0.0494702	-0.00921127	-0.0564938	-0.0154607	-0.0337774	0.00248043	-0.0340848	0.035156	0.00339527	0.00263533	-0.00553494	-0.0155106	0.0199026	-0.00884579	-0.0206337	0.0415299	0.0109042	-0.0094319	0.00126555	0.0420914	-0.0138046	-0.0199964	-0.180089	0.0111918
ukb-a-372	Financial situation satisfaction	0.00194081	-0.000999635	-0.0160022	0.0676417	0.122753	0.0198222	-0.0046489	0.0233818	-0.0204949	0.0210449	-0.0415891	0.0054022	-0.0399871	-0.0154683	0.00143706	0.0217107	-0.00797755	0.017752	-0.0263531	0.00592563	-0.0760586	-0.108881	0.0194993	-0.0201369	0.0308365	-0.00887058	-0.00580736	-0.284798	-0.0356858
ukb-a-373	Ever depressed for a whole week	0.00642029	0.0139914	-0.00548484	0.0222774	0.0505204	-0.0010259	-0.0140842	0.0292637	-0.00604068	-0.00813306	-0.0398519	-0.00371586	-0.0098354	0.0169372	0.00439299	0.00405875	-0.0211846	0.0105399	0.00698228	0.00237691	-0.0161557	-0.0575794	-0.000272895	0.0136619	0.0313945	-0.0219193	0.0338869	0.0338065	0.00711467
ukb-a-374	Hand grip strength (left)	0.00828359	0.0264444	0.0120554	-0.0221275	-0.0858796	-0.0411082	0.00330281	-0.00636227	0.028557	-0.00869509	-0.00160866	0.00393642	0.00655638	0.0331325	0.00611482	-0.0045669	0.00198478	0.00527226	0.00364404	0.0012587	0.00805256	0.0103189	-0.00366088	0.0264423	-0.0270314	-0.0162598	-0.0188795	-0.0294314	-0.0154358
ukb-a-375	Number of depression episodes	-0.00438585	-0.00772797	-0.00985468	0.0194494	-0.0460589	-0.0109354	-0.00542982	-0.0180322	0.0354798	0.0397064	0.284827	-0.0606238	-0.0672445	-0.0803857	0.0164815	-0.00405845	-0.0738545	-0.00427086	-0.0231603	-0.0323308	0.0642903	0.0359073	0.0183625	0.0409377	0.0625211	-0.00526705	0.013719	-0.235165	-0.0171296
ukb-a-376	Ever unenthusiastic/disinterested for a whole week	0.0115736	0.016609	-0.00481202	0.0498526	-0.00840297	0.0254279	-0.00833039	0.0236085	-0.00360039	0.0240098	-0.0578528	0.00785703	0.00616732	-0.0115972	-0.00272885	-0.00578019	-0.0119185	0.00306937	0.00757112	-0.000980325	-0.0134549	-0.0520884	0.00274222	0.000738667	0.0168008	0.00707113	0.0160113	0.0342725	-0.00390806
ukb-a-377	Ever manic/hyper for 2 days	-0.00413954	-0.000619673	-0.00788794	0.00079005	-0.0055142	-0.00528981	-0.000939967	0.00704326	0.00678289	0.00772911	-0.00240187	-0.0240335	2.28524e-05	-0.00313956	0.000710036	-0.0041536	-0.00304354	0.00497481	-0.00131571	0.00213178	0.0113193	0.00104929	-0.00266689	0.0111633	0.0116508	0.00096896	0.0165867	0.00229371	-0.0014531
ukb-a-378	Ever highly irritable/argumentative for 2 days	0.00655307	-0.000640123	-0.00333998	0.0532942	0.0277767	0.000282543	-0.0118852	0.0121549	-0.00881252	0.00375184	0.0383659	-0.0221908	-0.0121178	-0.0130009	0.0011376	-0.00840791	-0.0138083	0.0095074	0.0016523	0.00646923	0.000323481	-0.0191201	-0.00242538	0.0491454	0.021485	0.0179079	-0.0023126	0.00392562	0.00889412
ukb-a-379	Hand grip strength (right)	0.0127766	0.0230132	0.0139941	-0.021765	-0.0939745	-0.034759	-0.00828032	-0.00875046	0.02638	0.00300861	0.00176774	0.011289	0.00415906	0.0291406	0.00205707	-0.00850788	-0.00529586	0.00214935	-0.00139728	-0.00076797	0.00621284	0.00640351	-0.00604072	0.0511744	-0.0248554	-0.0152851	-0.0210473	-0.0765482	-0.0118988
ukb-a-38	Adopted as a child	-0.00107156	-0.000607226	-0.00136752	0.000171861	0.0023054	0.00163674	0.00257564	-0.00734867	-0.00227622	-0.000920125	0.00137765	-0.00156753	-0.000381087	0.000382234	-0.000232228	-0.00115835	0.00136842	0.000288787	-0.000746128	-0.00105825	-0.00308868	-0.00181151	-0.000463325	0.00153192	0.00145321	0.00350211	-0.00198658	0.000653103	0.00481113
ukb-a-380	Shortness of breath walking on level ground	0.00317812	0.00509212	-0.0053565	0.0163048	0.00204673	-0.00163461	-0.00591876	-0.00807933	-0.00352452	0.0124259	-0.0338953	-0.0058814	-0.00544941	-0.00156627	-0.00942682	0.00688218	-0.0145967	-0.00289115	0.00314994	0.000924158	-0.0169554	-0.0243129	-0.0025897	-0.0107106	0.00044685	-0.00489783	-0.0124739	0.019729	0.00674587
ukb-a-381	Leg pain on walking	0.0204546	0.000248248	0.00157144	0.0558804	0.0147481	0.0109679	0.00130999	-0.00192464	0.00565813	0.000592971	-0.026596	-0.00423124	-0.009179	-0.00504827	-0.00482418	0.00893604	-0.00387709	0.000495543	-0.00719315	0.00358964	0.0306324	-0.00538561	0.00471338	0.0408363	-0.0192572	-0.0148136	-0.0124917	-0.0341474	0.0167427
ukb-a-382	Waist circumference	0.0244537	0.0407351	0.0106785	-0.00703153	0.0486236	0.0137816	-0.0369793	0.0320859	0.013216	0.0216985	0.0243863	0.0823993	0.0106495	0.0122019	0.00981039	-0.00983818	-0.0106617	0.0135471	0.0355872	0.00516173	-0.0269573	-0.0305758	0.0100852	0.00987213	-0.013854	0.0159011	-0.0504585	0.0946168	0.0110246
ukb-a-383	Tinnitus: Yes now most or all of the time	-0.00454016	0.0034558	0.000561771	0.0102416	-0.00469457	0.00899537	0.000658948	0.00277579	0.00465004	-0.00231931	0.0249357	-0.00691688	-0.00296157	0.0134719	-0.00841959	0.00428075	-0.00244964	-0.00300489	0.00580485	-0.00279562	0.00363327	-0.0219152	-0.000720935	-0.00806652	0.00840078	-0.0207553	-0.00774772	-0.00439295	-0.0108495
ukb-a-384	Tinnitus: Yes now some of the time	0.00239484	-0.00191732	0.00101973	-0.0135288	0.00583855	0.0169996	-0.0153383	-0.00152985	0.00302132	0.00564297	0.0160577	0.0301009	0.00724218	-0.0105096	0.00331305	-0.00111885	0.0141211	-0.00878004	0.00543274	0.00333957	-0.011129	-0.000771189	-0.00381916	0.015033	0.0117806	-0.0031525	0.00593278	-0.00836157	0.016848
ukb-a-385	Tinnitus: Yes but not now but have in the past	0.00371044	-0.0029872	-0.000987506	0.0218473	0.0246029	-0.00825382	0.00499991	0.00885712	-0.00654459	0.00610545	0.0134572	0.00558976	-0.00248145	-0.0115852	-0.000589945	0.00383575	0.00763281	0.00190994	-0.00380457	0.00247653	0.0119506	-0.0183463	0.00140519	0.0121961	0.0168689	0.00106144	0.0146191	-0.00271561	0.0111873
ukb-a-386	Noisy workplace	-0.00187313	0.0277354	-0.00471965	0.0811053	0.0424909	0.0224783	-0.0214279	0.0362777	-0.040227	-0.0172437	0.0668284	-0.00512217	-0.00563556	0.000775508	-0.00535648	0.00131806	0.059405	-0.00101145	0.00645411	0.0165572	-0.0307378	-0.0942129	-0.0269987	0.0647197	0.00610347	-0.0432645	-0.0229002	-0.0893419	-0.0352644
ukb-a-387	Loud music exposure frequency	-0.0142171	0.015758	-0.00520295	0.0554795	0.00844658	0.0327149	-0.00874196	-0.0039582	-0.0080552	0.00177812	-0.0707246	-0.0427483	-0.0115651	-0.00784091	-0.00123907	-0.00809025	-0.0342138	-0.00346109	-0.0126614	-0.00633606	0.0650552	-0.033374	-0.00566519	0.0817443	0.0331555	0.0102137	-0.00205808	-0.164212	-0.0194756
ukb-a-388	Hip circumference	0.0548794	0.0561332	0.010225	0.0142438	-0.0305539	-0.0121751	-0.0356204	0.0369079	-0.0034364	-0.00402143	0.0489608	0.0864614	0.016712	-0.000109123	0.0132631	-0.00562475	-0.043696	-0.00232674	0.0646082	-0.00485902	-0.0708706	-0.0239478	0.00456163	0.0410674	0.0240938	0.0192857	-0.0349382	0.00890078	0.0273975
ukb-a-389	Standing height	0.0486056	0.0655276	-0.00535821	-0.0424085	-0.117207	-0.0192766	-0.0442936	0.0115977	0.012741	0.00741982	-0.0174477	0.0126359	-0.061201	0.0195042	0.00971508	-0.0134783	-0.0376654	-0.00532974	0.0121541	-0.02199	-0.0469599	0.0595386	-0.00710082	-0.0352847	-0.011472	0.00314417	-0.0575079	-0.108467	-0.00561449
ukb-a-39	Maternal smoking around birth	0.000674441	0.00617861	0.00283665	0.0190752	0.0358966	-0.0036508	0.00308882	-0.0023656	-0.00611084	0.0101457	0.0321214	-0.00633667	0.0159631	0.0192443	-0.000873218	-0.00107001	0.0049846	0.00127702	-0.00767263	0.00442748	0.00233344	-0.015745	-0.00329184	0.0278616	-0.00577991	-0.0109754	-0.0189212	-0.024706	-0.00762262
ukb-a-390	Number of older siblings	0.00935935	0.00222005	-0.0133248	0.0268452	0.0561706	0.0429756	1.34781e-05	-0.0119307	0.00563218	-0.00695806	-0.0170572	-0.0130743	-0.000256997	-0.0110899	0.0034291	0.0164658	-0.0320014	0.000510475	0.0100582	-0.00288812	-0.0164857	-0.0293012	0.00778568	-0.056371	0.0280833	0.0203931	0.0126971	-0.107789	0.0689325
ukb-a-391	Average weekly intake of other alcoholic drinks	0.00242775	-0.00539681	-0.00990762	-0.0260477	0.00720094	0.00905413	0.00152057	0.00913834	0.00061625	-0.00424899	0.000485791	0.0112506	0.0103457	0.000663697	0.00278137	-0.00230382	-0.00651914	-0.00188497	-0.00370011	0.000733974	0.00906877	-0.0153717	-0.000312877	-0.00700115	-0.0169676	0.0084047	0.000191627	0.0211293	0.00213149
ukb-a-392	Maximum workload during fitness test	0.0243533	0.011205	0.0244296	-0.0902104	0.0133471	-0.032118	-0.00681698	0.0309159	0.0628616	-0.0186772	0.0354873	0.0784302	0.0974573	0.0639644	0.0275357	-0.0377775	0.0125426	-0.0166732	-0.0236347	-0.00858637	0.0935153	0.0268543	0.00964671	-0.0168104	0.027776	0.00105669	0.034977	-0.241351	0.0446275
ukb-a-393	Maximum heart rate during fitness test	-0.0476222	-0.0269334	0.00997623	-0.00940129	0.0109902	-0.0647239	0.00121413	0.154365	0.0399777	-0.0322269	0.27786	0.0519553	0.0825816	0.0295462	-0.00983376	-0.0680562	0.029391	0.00956726	0.012845	0.0279333	0.000907389	0.0253622	0.0173245	0.15769	0.0464693	0.0454569	0.0140931	-0.101378	0.0079318
ukb-a-394	Target heart rate achieved	-0.0164007	-0.0010051	-0.00900593	-0.0018657	0.00690294	-0.0239858	-0.00794093	0.0355405	0.00513629	0.00197056	0.0754778	0.00739477	0.0253543	0.000734318	-0.0116454	-0.028536	0.0193741	0.00389833	-0.00231692	0.00613685	-0.00866071	0.0181866	0.00144449	0.0507385	0.0174082	-0.00603797	0.000894536	-0.0102337	0.00855407
ukb-a-395	Number of trend entries	0.0256213	-0.000560476	0.0135738	-0.0579922	0.0281858	0.00326613	-0.00200454	0.0514986	0.0300271	-0.012667	0.0758661	0.0869062	0.114806	0.0329297	0.0274923	-0.0224071	0.0706597	-0.00913373	0.00287467	-0.0142508	0.107846	-0.0437174	0.0195042	-0.0648793	0.0721346	0.0359993	0.0633845	-0.264868	0.0693544
ukb-a-396	Duration of fitness test	0.00220027	-0.01075	0.00407322	0.0320563	-0.000120991	-0.0497641	0.00940235	0.00550258	0.0182601	-0.0119789	-0.0171859	0.0424584	0.0651838	0.0260762	0.0178138	0.0175037	-0.0313672	-0.00589185	0.00867588	0.0141234	0.00827986	-0.00680942	0.00588973	0.0676609	0.0155219	0.0290994	0.0280141	-0.0738055	-0.013972
ukb-a-397	Qualifications: College or University degree	0.00276877	-0.00359126	0.00563973	-0.0323637	-0.0486662	0.0110098	0.00253617	-0.00515776	-0.00236374	0.0115405	-0.0289756	0.00182222	-0.015484	0.00524866	0.00076068	0.00199828	-0.00864813	-0.00480898	0.00151479	-0.0131731	0.0353129	0.0319394	0.00639066	-0.0249374	-0.0119504	0.0128461	0.00980714	-0.0041984	-0.00238309
ukb-a-398	Qualifications: None of the above	0.00144092	0.00139524	0.00131546	0.0275858	0.0362853	0.00324916	-0.00232092	0.00218111	-0.00388517	0.000154847	0.0105706	0.0169772	0.00628791	0.00265993	0.0019759	-0.00516169	-0.00106439	0.00496531	0.011463	0.00575909	-0.0112753	-0.0205091	-0.00723021	0.0242137	0.00927523	-0.00871498	-0.000781185	-0.00211319	-0.0136704
ukb-a-399	Qualifications: A levels/AS levels or equivalent	-0.0016704	-0.00221324	-0.000598435	-0.0383178	-0.0341981	0.000777042	0.00736997	-0.012479	0.00613395	0.00813414	-0.0326201	0.00865681	-0.00541995	0.0190722	0.00291108	0.00114396	-0.0192022	-0.00562442	-0.00101097	-0.00993524	0.0253726	0.0181828	0.00387032	-0.0422082	0.00728893	-0.00267636	0.0146147	0.0340489	-0.00865291
ukb-a-4	Duration of light DIY	-0.0209195	0.0167384	-0.0107719	-0.118259	-0.136597	0.0556143	-0.00927133	-0.0163667	-0.033065	0.0198426	-0.122201	-0.000768592	0.0976502	0.0735545	-0.00341127	-0.0255551	-0.0321763	0.0165409	0.0135466	0.0234922	-0.034588	0.0233128	-0.00716026	-0.0553608	0.0784455	-0.0016927	0.00760676	-0.0248344	0.00544201
ukb-a-40	Father still alive	-0.00318497	0.00207974	0.00243805	-0.011972	-0.0140254	-0.00884257	-0.00191649	0.0337837	0.000343801	0.0112066	-0.0103546	-0.00525317	-0.00418565	-0.00544873	0.00243172	0.00178457	0.010875	-0.00252913	-0.00776992	0.00317972	0.00989403	0.00690506	-0.00136141	-0.0108958	0.00549531	0.00691167	0.00123565	-0.0243211	0.00789031
ukb-a-400	Qualifications: O levels/GCSEs or equivalent	0.00361715	-0.00581311	-0.00102444	-0.00899807	-0.0510795	0.00963765	0.000901237	-0.0110698	0.00465783	-0.00706503	-0.0111218	-0.00449017	-0.0125407	0.00338794	0.00297634	0.00309986	-0.0214735	-0.00897404	-0.00240705	-0.00728534	0.00811461	0.0293926	0.0115575	-0.0342397	-0.00666816	-0.0136107	0.00650811	0.0156104	-0.0169065
ukb-a-401	Qualifications: CSEs or equivalent	-0.000459195	0.00327571	-0.00364683	0.010295	-0.0063252	-0.00640344	0.00198733	0.00530839	-0.00190158	0.00339005	0.00899032	0.00280358	0.00258249	-0.0144649	-0.000429484	0.00323069	0.0165495	0.0049408	-0.00611136	0.00272044	0.00682367	-0.00539529	-0.00048952	0.003925	-0.00235896	0.0121393	2.98085e-05	-0.0287507	0.00188795
ukb-a-402	Qualifications: NVQ or HND or HNC or equivalent	-0.00610612	0.00134323	-0.00125436	0.0110222	0.00949716	-0.00602748	-0.00325132	0.0128358	0.00368384	-0.00942827	0.010443	-0.00721122	0.00621416	-0.00504318	-0.000784982	0.00330781	0.0146344	0.00199447	0.000347348	-0.00355166	0.00836419	-0.0190866	0.00386164	-0.00530834	0.0108541	-0.00230037	-0.0063679	-0.00615103	0.00779847
ukb-a-403	Qualifications: Other professional qualifications eg: nursing teaching	-0.00422722	0.000994295	0.00650477	-0.0311275	-0.0324423	0.00259225	0.0113329	-0.00914334	0.005246	0.00406936	-0.0280758	-0.0142161	0.00391896	0.00336675	4.01544e-05	0.0019724	0.0137089	0.00275031	-0.00880077	-0.00341381	0.0251148	0.0171025	-0.00197888	0.000685327	0.00701479	0.0155452	0.00126418	0.00293589	-0.00289206
ukb-a-404	Current employment status: In paid employment or self-employed	0.000225517	-0.00128721	-0.00437299	0.00195807	-0.00014635	0.00308192	0.00787316	-0.0127463	0.000219538	-0.0124264	0.00250686	-0.0190068	0.00210217	-0.00205343	0.00290212	0.00556293	0.01197	-0.00283039	-0.00817796	-0.00484897	-0.0015826	0.0230414	-0.00297664	-0.0324007	-0.00212115	-0.00105251	0.0130661	-0.023151	-0.0200247
ukb-a-405	Current employment status: Retired	0.000929977	0.000870222	0.00316609	-0.01773	-0.0132821	-0.00169804	-0.00902038	0.0108999	0.00346461	0.0029205	0.00507673	0.0131496	0.00402578	0.0153529	-0.00207143	-0.00133876	-0.0092054	-0.00382197	0.0120369	0.0024852	0.000569575	-0.0094972	0.00246056	0.0219857	-0.00820216	0.009504	-0.0129623	0.0318524	0.0150482
ukb-a-406	Current employment status: Looking after home and/or family	-0.00276688	-0.000618255	0.00198599	0.00859886	0.00590439	-0.00116393	0.00158235	0.00319713	0.000971283	0.00409149	-0.00213572	0.00491711	-0.00072615	-0.00089074	0.000195427	-0.0015966	0.00359328	0.00145721	-0.00284062	0.0017791	0.00299495	-3.84154e-05	0.000372775	0.0165066	-0.00836214	0.00357781	0.000929286	0.0085621	0.00298678
ukb-a-407	Current employment status: Unable to work because of sickness or disability	0.00313263	0.00197916	-0.00344186	0.00863683	0.0151743	-0.00145898	0.00100921	0.00539165	-0.00593125	-0.0013343	-0.00320645	0.00338194	0.00125629	-0.00475365	-0.000674259	-0.000155272	-0.00600464	0.00199483	-0.00153449	0.00102992	-0.00147994	-0.00299851	-0.000694564	0.00149321	0.00501277	-0.0110526	-0.0044367	-0.00155817	0.00557827
ukb-a-408	Current employment status: Doing unpaid or voluntary work	0.000277866	0.000424735	-2.62517e-05	-0.00171396	0.0112127	0.00167143	0.000316247	0.0045363	-0.00424804	0.00504781	0.003011	0.00747111	-0.000809768	-0.000762211	0.000237885	0.000656405	-0.00387762	-0.0026274	-0.000710316	0.00087204	0.00189623	-0.00530643	0.00117293	0.00590171	0.00264348	0.00130267	-0.00367671	0.000293667	0.00111836
ukb-a-409	Transport type for commuting to job workplace: Car/motor vehicle	0.0104611	-0.00954976	-0.00260873	0.00771942	0.00497057	-0.00204603	0.000664539	0.00315959	0.00821576	-0.000483695	-0.0199928	0.00847286	0.00114212	0.00681716	0.00162668	0.00458574	0.037812	0.0052074	0.000332383	0.00121758	-0.0218148	-0.0124589	-0.00235796	0.0119807	-0.00528165	-0.0116498	-0.0128164	0.0202181	0.00743594
ukb-a-41	Father's age at death	0.00590784	-0.0104532	-0.00760891	-0.0125099	-0.0482297	-0.00360576	-0.00505876	-0.000850683	0.0398165	0.0114154	-0.0728945	-0.0439615	0.0186367	-0.0165255	-0.00684494	-0.00474734	-0.00924376	0.00186877	0.0125869	-0.00165205	0.0528524	0.00206332	-0.000406937	0.00161047	0.00982911	0.00691652	0.00616559	-0.165963	0.0316915
ukb-a-410	Transport type for commuting to job workplace: Walk	-0.00700792	0.00484885	-0.00170834	-0.00646135	-0.0188099	0.0314809	0.000897589	0.00684951	-0.00274784	-0.00734023	-0.0114713	-0.00674273	-0.00119725	0.00786783	0.00483203	-0.00641386	-0.0130316	-0.0119383	0.00605675	-0.00138399	-0.0148495	0.0131837	0.000665398	0.00060719	-0.00372847	0.00336444	0.0129223	-0.0689996	-0.0127552
ukb-a-411	Transport type for commuting to job workplace: Public transport	0.00269069	0.00599441	0.00107066	-0.00223848	-0.0198371	0.0071402	-0.0035071	-0.0140721	-0.0110364	-0.00187161	0.00827483	-0.0107737	0.00417168	-0.00426848	-0.00493284	0.00093641	-0.0298225	-0.00379242	0.00823134	-0.00543987	0.0296613	0.000139936	0.00286666	0.0174304	-0.0148635	0.00365157	0.0117642	0.0122198	0.0107835
ukb-a-412	Transport type for commuting to job workplace: Cycle	0.000215956	-0.000484595	-0.00377698	-0.00192999	-0.00975999	0.00223606	0.00134495	-0.00800568	-0.00111416	-0.00506438	-0.0141034	0.00238852	-0.00412978	-0.00699333	-0.00261667	0.00187308	0.00119315	-0.00187197	0.00094388	-0.00602092	-0.00329426	-0.00288389	0.000723525	0.00182336	-0.00114582	0.00702685	0.00716745	0.0441728	-0.00216326
ukb-a-413	Illness injury bereavement stress in last 2 years: Serious illness injury or assault to yourself	-0.00206383	0.00288314	-0.00666563	-0.00596844	0.0154726	-0.00672605	-0.000982362	-0.00602916	0.00101968	0.00439671	-0.0296556	0.0065185	-0.00774897	-0.000994911	-0.00191793	-0.00557168	0.0111154	-0.00306855	-0.00365657	0.00093486	0.00369523	-0.0152011	-0.00114584	0.0160223	-0.00446448	-0.00577983	0.000805815	0.0230685	0.00102908
ukb-a-414	Illness injury bereavement stress in last 2 years: None of the above	0.00661588	-0.00108031	0.00892297	-0.0037541	-0.0153896	0.00226073	0.00516854	0.0141566	0.000650927	-0.0169757	0.0178815	-0.00292913	0.0181015	0.0145331	0.00141976	0.00877056	-0.0108627	0.00250164	-0.00103638	-0.00597406	0.0160891	0.0316545	-0.0034802	-0.00344591	-0.00571096	0.0139778	-0.00304783	-0.022248	-0.00357695
ukb-a-415	Illness injury bereavement stress in last 2 years: Serious illness injury or assault of a close relative	-0.00647953	-0.00223518	-0.00309524	0.0104242	-0.006711	-0.00293601	-0.0064126	0.00962673	-0.00363767	0.00307649	-0.00663609	0.00921427	-0.0073123	0.000189601	0.000579332	-0.0016973	-0.0021198	0.00191498	0.00243674	0.000895735	0.00502617	-0.0125649	0.00681003	-0.0105307	-9.07282e-05	-0.00715023	-0.000693505	0.0219107	0.00115502
ukb-a-416	Illness injury bereavement stress in last 2 years: Death of a close relative	-0.00027061	0.00367245	-0.00267812	0.00997587	-0.00533422	-0.00507427	-0.0044211	-0.000553784	0.00181889	0.0128674	0.0114051	0.00515124	-0.000913152	-0.0197185	-0.000246993	-0.00841626	0.00925781	-0.000949315	0.00338481	0.00482163	-0.0106421	-0.00368042	0.00297314	0.0119843	0.00865521	-0.0138354	0.00383669	-0.0158624	0.00107275
ukb-a-417	Illness injury bereavement stress in last 2 years: Marital separation/divorce	0.00318013	-0.000361103	-0.00184883	0.00295983	0.00383395	0.00225502	-0.000807253	0.00121159	-0.000348764	0.00278843	-0.00525508	-0.00282451	0.0075328	-0.00147979	-0.00142966	0.00104935	0.00491264	0.000844584	0.000717949	-0.0001278	-0.00416368	-0.00240796	-0.00110489	-0.00660691	-0.00112677	0.000920364	0.00107899	0.0025472	-0.00250001
ukb-a-418	Illness injury bereavement stress in last 2 years: Financial difficulties	-0.00351775	0.00056981	-0.000646742	0.0188615	0.0238062	0.00154135	-0.00314678	-0.0138085	-0.00261661	0.000790048	-0.0100629	-0.00269145	-0.0141109	-0.00301285	0.000469794	0.000136321	-0.0030812	0.00601012	-0.00466768	-0.000671796	-0.0105991	-0.0232632	0.00156993	-0.000178559	0.00415752	-0.00657669	0.00961729	-0.0128862	-0.00947029
ukb-a-419	Reason for glasses/contact lenses: For short-sightedness i.e. only or mainly for distance viewing such as driving cinema etc (called 'myopia')	0.00248113	0.000643306	-0.000901835	0.000616819	-0.0217405	0.00264154	0.00253574	0.00311042	0.0037441	-0.0068216	0.00849066	0.00521271	-0.00100443	-0.00241921	0.000651734	-0.000433893	0.00651616	0.000901642	0.0149279	-0.00178727	0.0151596	0.00745426	0.00661546	0.00159969	-0.00791694	0.00457373	-0.0024498	0.0208998	0.0058849
ukb-a-42	Number of full brothers	0.0038245	-0.00316481	-0.0106421	0.050342	0.0365298	0.000384281	0.0123234	-0.0143998	0.00643357	0.0119958	0.00707033	0.0441481	0.00643153	-0.00781862	-0.000348722	-0.0183406	-0.00239118	0.00444869	-0.00863584	-0.000589302	0.0173223	-0.0471234	-0.000877107	-0.0313845	0.00914739	-0.0238481	0.0123715	0.0175244	-0.00518178
ukb-a-420	Reason for glasses/contact lenses: For long-sightedness i.e. for distance and near but particularly for near tasks like reading (called 'hypermetropia')	-0.00361442	-0.00243436	0.000419178	-0.00331787	-0.00361063	-0.00365545	-0.0030457	-0.00484391	-0.0042495	-0.00229186	-0.00869763	-0.00413993	-0.0035261	-0.00613395	-0.00205033	-0.00145926	0.000315858	-0.00177221	-0.00102843	0.000143713	-0.000729765	0.000661414	-0.0005094	-0.0154207	0.00274331	0.00481175	0.00463019	-0.00651296	-0.00313321
ukb-a-421	Reason for glasses/contact lenses: For just reading/near work as you are getting older (called 'presbyopia')	0.000671672	-0.000746113	0.000561959	-0.000812089	0.0107423	-0.0072163	0.00076437	-0.00627748	-0.000717663	-0.00254989	0.0154371	0.00187805	-0.0073158	-0.0175526	-0.0030785	-0.00122414	-0.00248042	0.000335469	0.00132857	-0.000216665	0.00126459	0.0044832	0.00215187	0.00582991	0.00633917	-0.000122792	0.00455237	-0.0184015	-0.00164939
ukb-a-422	Reason for glasses/contact lenses: For 'astigmatism'	0.00063222	-0.00107132	0.00191062	0.000864564	-0.00614182	0.00154585	-0.000452693	-0.00244594	-0.00302015	-0.000361914	0.00847184	0.00763834	-0.00142615	0.000417314	0.000574399	-0.00158631	0.000947734	-0.00197843	0.00484179	0.00138345	0.00940972	-0.00110981	0.000719885	0.000750084	-0.0067004	0.00191717	0.000105281	0.00471308	0.00024132
ukb-a-423	Eye problems/disorders: Diabetes related eye disease	-0.00207168	-0.00294115	0.00182334	-0.00785847	-0.00244706	0.00616277	0.00204721	-0.0138501	0.00500124	-0.00683239	0.0033762	0.0130657	0.00620844	0.0121497	0.00159612	0.0041494	0.000955356	0.00283117	-0.00336555	0.00244516	-0.0115626	-0.00123913	-0.00151131	0.00787182	0.00996524	0.00250572	0.000535814	0.00212924	-0.0026613
ukb-a-424	Eye problems/disorders: Glaucoma	0.00775125	-0.00186535	-0.00246768	0.00740435	0.00739776	0.00800262	-0.00460722	0.000688465	0.00657563	0.0057115	0.0157544	-0.00257418	0.0058598	0.00847339	0.000725679	0.00886594	5.62863e-05	-0.00396186	-0.00130421	-0.00206967	0.00761238	0.012152	0.00492758	0.0434234	-0.00932667	-0.0111926	-0.00581496	0.0152008	-0.0114267
ukb-a-425	Eye problems/disorders: Injury or trauma resulting in loss of vision	-0.00152531	0.000320629	-0.00175026	-0.00371399	0.00251127	0.000274389	0.000673912	-0.00269261	-0.00439184	-0.00135625	-0.0186344	0.0128653	-0.00463487	-0.00408825	-0.000262546	-0.00198361	0.00270934	-0.00146943	-0.00185832	0.00129589	0.003934	-0.00538573	0.00129728	-0.0191001	-0.0117147	0.00176047	0.00137385	-0.00603946	-0.00566847
ukb-a-426	Eye problems/disorders: Cataract	-0.00691623	-0.00155663	-0.00570172	-0.0164421	-0.00475951	-0.0202027	0.00161809	0.000668982	0.00731576	0.000688272	0.0088397	0.00405468	0.0148831	0.000824007	-0.000645461	-0.00291425	0.00291202	-0.000411454	-0.00628066	-0.00389822	-0.00435029	-0.00808169	-0.000321083	-0.00504876	-0.0131163	-0.00723404	-0.00695876	0.0152532	0.0238243
ukb-a-427	Mouth/teeth dental problems: Mouth ulcers	0.00255091	-0.0023994	-0.00222712	0.00073007	-0.00107557	-0.00518645	0.00233061	0.0113783	-0.00142594	-0.000917507	0.0166727	0.0149203	0.00902428	-0.00585444	-5.60913e-05	-0.0044282	-0.00189412	0.00282888	-3.02038e-05	-0.00457905	0.00986442	-0.00790849	0.00207255	-0.00166732	0.0191096	-0.00863082	0.00170599	0.0127768	0.00536515
ukb-a-428	Mouth/teeth dental problems: None of the above	-0.00506812	2.6024e-05	0.000559032	0.00994805	-0.0192897	0.0113851	0.00451747	-0.00885224	0.00994852	-0.00915873	-0.0447626	-0.0236912	0.00267023	-0.0122316	0.000390932	-0.000160425	-0.00442277	-0.00641992	0.00583351	0.00508027	-0.0106932	0.0252463	-0.00264896	0.000835037	-0.0159161	-0.0056493	-0.00244997	-0.00488119	-0.000217574
ukb-a-429	Mouth/teeth dental problems: Painful gums	0.000584691	-0.00174377	-0.000667512	-0.00110353	0.00182135	-0.00445668	-0.000707766	0.00237094	-0.000782698	-0.00372954	-0.0159469	0.00626309	-0.000621299	0.00479808	0.00149935	-0.00146889	0.00287582	0.0017879	-0.00181414	-0.00222858	-0.000376277	0.00374572	0.000408376	-0.00486412	0.000278286	-0.00410196	-0.00165665	-0.0202012	2.58802e-05
ukb-a-43	Number of full sisters	-0.0115548	0.00539124	-0.00335148	0.0323903	0.021399	0.00485111	0.00928714	0.013827	0.0135451	0.00149548	0.0184781	0.0155797	-0.0333957	0.0135926	0.00323439	0.00818946	-0.0139169	0.00568931	-0.00443168	0.00428825	0.00331489	-0.0161229	-0.00688462	-0.0425952	0.0316967	-0.0153993	0.0189373	-0.005084	0.0245759
ukb-a-430	Mouth/teeth dental problems: Bleeding gums	0.00405315	-0.0008366	-0.00454311	-0.00178373	-0.0230712	-0.00229652	-0.00131474	0.00654106	-0.00442044	0.00207988	0.00118805	0.00307345	0.00589441	-0.00306613	-0.00142162	0.00166758	6.35376e-05	-0.00174154	-0.000460332	-0.0054353	0.00483601	-0.00278161	0.00071712	0.00484879	-0.00530243	0.0042096	0.0146797	-0.0418905	0.00950463
ukb-a-431	Mouth/teeth dental problems: Loose teeth	-0.00261821	0.000386843	-0.00166321	0.0076709	0.0122187	-0.00108982	0.00316405	0.0034643	-0.00179744	-0.00428157	0.00776856	0.00813371	-0.00291403	0.00285074	0.000865438	0.0033898	0.00189956	0.000672824	-0.00210893	0.00106019	-7.36407e-05	-0.00215191	0.000381891	-0.00628198	0.0096225	0.00229177	0.00600176	-0.00711958	-0.0100683
ukb-a-432	Mouth/teeth dental problems: Toothache	-0.000842267	0.000305694	-0.00378953	0.00497891	0.0072996	0.0008379	-0.00126524	0.00433375	-0.000236648	0.00473464	0.00382489	0.00755342	-0.0107743	6.23496e-05	-0.00130456	-0.00221148	0.000308608	0.00422184	-0.000443124	-0.00450151	0.00218163	-0.00936653	-0.000124057	-0.00887659	0.00444503	0.00325876	-0.00562216	-0.0148935	0.0100099
ukb-a-433	Mouth/teeth dental problems: Dentures	0.00589465	0.00206063	0.00692561	-0.0226722	0.0322943	-0.0116605	-0.00443403	-0.00468977	-0.00355715	0.00432834	0.0183173	0.010182	-0.00221065	0.0085044	-0.000686552	-0.000221054	-0.00502231	0.00126201	0.00193632	0.00325892	0.00789254	-0.0154105	0.00108075	0.00570339	0.0148826	0.00906222	-0.00557285	0.0439418	-0.0163872
ukb-a-434	Vascular/heart problems diagnosed by doctor: Heart attack	-0.000379656	0.000721222	0.00179835	-0.00428848	0.0110018	0.00655387	-0.000456711	-0.00494441	-0.000530228	-0.00373515	0.00302021	0.00393528	-0.00246086	0.00454553	-0.000451537	7.60514e-05	-0.00073521	-0.000899761	0.00104154	0.0024074	-0.00302298	0.00130001	0.000323982	0.00544207	0.00183238	-0.00535217	0.00136053	0.0091505	-0.00259594
ukb-a-435	Vascular/heart problems diagnosed by doctor: None of the above	0.00176421	-0.0049099	-0.00294053	0.00272542	0.0375198	-0.0236585	-0.00216178	0.0354648	0.0109472	0.00282481	0.029471	-0.0351998	-0.00612099	-0.00910081	-0.00372815	-0.00488077	0.00473383	-0.00277355	-0.0096625	-0.00527187	-0.000192126	0.0038056	1.23915e-05	-0.0156098	-0.0109612	0.028679	-0.00889292	-0.0925645	0.0101703
ukb-a-436	Vascular/heart problems diagnosed by doctor: Angina	0.00060873	0.00175306	0.00198706	0.00103635	0.0042183	0.0068023	-0.000488367	-0.00500842	-0.00174927	0.00308441	0.00626182	0.00392676	0.0054665	0.00171668	0.000403584	5.76236e-05	-0.00308606	0.00169587	-0.000283872	0.00397485	-5.8477e-06	-0.00104269	0.000684161	0.00477119	0.00601522	-0.00486103	0.00131427	0.00887615	0.000153797
ukb-a-437	Vascular/heart problems diagnosed by doctor: High blood pressure	-0.00336195	0.00322112	0.0027737	-0.00262017	-0.0479528	0.018519	0.00219152	-0.0287857	-0.00673552	-0.00414183	-0.0365643	0.0393691	0.00708171	0.00529964	0.00450855	0.0033587	0.000582893	4.65603e-05	0.00780638	0.00449585	-0.00351657	9.48107e-05	0.00112652	0.0136197	0.00739224	-0.0265885	0.00872682	0.0812034	-0.00473457
ukb-a-438	Fractured bone site(s): Ankle	0.000238608	0.00250689	0.000223787	0.00342297	0.00469496	-0.000103136	-0.00190931	0.00194786	0.00180261	0.00417021	-0.00245616	0.00251868	0.000817521	-0.00103978	-0.000332568	-0.00201883	-0.00168177	-0.000486773	0.000452386	0.00176323	-0.000158672	-0.00327143	-0.000727345	0.00511532	-0.00320137	0.000930456	0.000996382	0.00608474	0.00196591
ukb-a-439	Fractured bone site(s): Wrist	-0.000443588	0.000354049	-0.00128524	-0.00422004	0.00485548	-0.00118583	-0.000477358	0.00396989	0.00019983	1.00047e-05	0.00200456	0.000943872	0.00183432	1.15748e-05	-0.000711406	0.00276449	-0.00415723	-0.00137938	-0.000742552	-0.00047286	0.0022774	0.000404873	-0.00105515	-0.00352366	-0.00526958	-0.00541088	0.00110714	0.00437144	0.00172518
ukb-a-44	Townsend deprivation index at recruitment	-0.016607	-0.00118434	-0.00204853	0.105181	0.0834563	-0.0110157	-0.00754241	-0.0152236	-0.0225146	0.000330607	-0.0236672	0.0390541	-0.0486745	-0.0192651	0.00543972	-0.0105252	-0.0112864	0.00659458	0.00435893	0.00187736	-0.00936553	-0.0518048	-0.000785896	0.0187872	0.0234558	-0.0301394	0.0204268	-0.0694516	-0.0300971
ukb-a-440	Fractured bone site(s): Arm	0.00200262	0.000232907	-0.000914242	-0.00188524	-0.00345869	-0.00192719	-0.00125758	0.00204711	0.000244494	-0.00126007	-0.00074887	0.00017577	-0.00194148	-0.000733317	0.000791558	-0.00153869	0.0020354	0.000300111	0.00131457	0.000592555	0.0074161	-0.000388856	-0.000675597	-0.00183207	0.00271251	0.00244423	0.00277912	0.00377592	-0.00364098
ukb-a-441	Fractured bone site(s): Other bones	0.00190745	0.00169165	-0.000760763	0.00633534	0.00321376	0.000395253	0.00248323	0.00186395	0.000481112	-0.00360866	0.00244528	0.00846226	0.00464455	-0.00102071	3.99415e-05	0.00154333	0.00217678	0.00095942	-0.00739098	-0.000928035	0.00971283	-0.00604451	0.00290016	-0.00670086	-0.00605258	-0.000989392	-0.000356824	-3.11207e-05	0.00887167
ukb-a-442	Blood clot DVT bronchitis emphysema asthma rhinitis eczema allergy diagnosed by doctor: None of the above	0.00678361	0.00390315	0.0106566	-0.0167026	-0.0149547	-0.0168885	-0.00388542	-0.000598869	0.000577064	-0.0138447	0.0140915	0.00113806	-0.0318127	0.0176304	0.002389	0.00242583	0.0145607	0.00266199	0.00208943	0.000891048	0.00528507	0.0107174	-0.000261586	0.0254292	0.00139531	0.000768191	0.0202189	-0.000815852	0.0119232
ukb-a-443	Blood clot DVT bronchitis emphysema asthma rhinitis eczema allergy diagnosed by doctor: Blood clot in the leg (DVT)	0.00187012	-0.00042306	-0.00208888	0.00158623	0.0079677	-0.00111876	-0.00065137	0.00258205	-0.00170294	0.000700643	0.0010926	-0.00238093	-0.00539992	0.000655293	-0.000835026	-0.000248288	0.00282244	-0.00194949	0.000954621	0.00074899	7.70281e-05	0.00443466	0.000728905	0.00861211	0.00192507	-0.00180802	0.00206369	0.019142	0.00110853
ukb-a-444	Blood clot DVT bronchitis emphysema asthma rhinitis eczema allergy diagnosed by doctor: Emphysema/chronic bronchitis	-0.00228507	-0.000673975	0.000219328	0.00391418	0.0090736	-0.00442518	1.78682e-05	0.00151187	-0.00341765	0.00388451	-0.00599092	0.00118172	-0.00393931	-0.00351871	0.00100885	-0.00209304	6.10548e-05	-0.00025894	-0.000492858	0.000556297	-0.00261806	-0.00668945	-0.000789456	-7.92183e-05	0.0013403	0.000547364	0.00224893	0.00920713	0.00100116
ukb-a-445	Blood clot DVT bronchitis emphysema asthma rhinitis eczema allergy diagnosed by doctor: Blood clot in the lung	0.000123116	0.000358494	-0.00160994	0.00263477	0.000658956	0.00144103	-0.00120507	-0.00085819	0.000646794	0.00178799	5.84162e-06	-0.000553822	-0.000707938	2.80487e-05	-0.000845982	0.000112095	-0.00186546	0.000171995	0.00166259	0.000621445	-3.91526e-05	-0.000263759	0.000866101	0.00125931	0.00417586	0.00385698	-0.000683	-0.000303714	0.00197017
ukb-a-446	Blood clot DVT bronchitis emphysema asthma rhinitis eczema allergy diagnosed by doctor: Asthma	-0.00615072	-0.00154977	-0.00400378	0.00910018	0.0103532	0.00328689	0.000723556	-0.00546848	-0.00185915	0.0157011	-0.00955984	0.00998317	0.0143434	-0.00890657	0.00133272	-0.00162478	-0.0129436	-0.00428642	0.00162915	0.00859121	-0.0114741	-0.0182044	-0.00170636	-0.0129002	0.00319325	0.00475501	-0.0124809	0.0120873	-0.0107566
ukb-a-447	Blood clot DVT bronchitis emphysema asthma rhinitis eczema allergy diagnosed by doctor: Hayfever allergic rhinitis or eczema	-0.00358477	-0.00307262	-0.00622514	0.0103517	-0.00411182	0.0143718	0.0068114	-0.0037384	0.00210745	0.00470956	-0.014292	-0.00815652	0.0331098	-0.0126769	-0.00181894	-0.000283673	-0.0113067	-0.00207824	-0.00754763	-0.00801193	0.00239309	-0.011076	0.000667836	-0.0154242	-0.0170445	-0.00388733	-0.00694681	-0.0174272	-0.0137057
ukb-a-448	Medication for cholesterol blood pressure diabetes or take exogenous hormones: Cholesterol lowering medication	-0.00989335	-0.00211878	0.00194919	-0.0194432	0.000375887	-0.00408539	-0.000912159	-0.0372428	0.00258547	0.00741564	-0.00991401	0.0330645	-0.0113403	0.00535086	-0.00178617	-0.00122062	-0.0201805	0.00801561	0.00562112	0.00294552	-0.00549603	-0.0175626	0.00324758	0.0229748	-0.00728898	-0.0260525	0.00241242	0.0512026	-0.00256928
ukb-a-449	Medication for cholesterol blood pressure diabetes or take exogenous hormones: None of the above	0.00771797	0.000150607	-0.00596467	0.0113183	0.00586768	-0.00859102	-0.00041072	0.0543311	-0.0033167	0.00492627	0.0258327	-0.046819	0.00957357	-0.00284409	-0.00322924	0.00430781	-0.00360253	-0.00649263	-0.00389647	-0.0109431	-0.0184611	0.0326779	-0.0023313	-0.0230583	-0.00686591	0.0529355	-0.025115	-0.073043	0.0107537
ukb-a-45	Mood swings	0.00933556	0.00734371	-0.00803104	0.0192065	-0.00381377	0.00804288	-0.000649799	0.0317969	-0.00625819	-0.00578816	0.00329439	-0.0106863	0.00691152	-0.00184754	0.0001734	-0.00729342	-0.0131592	0.00843371	0.00638171	0.00244725	-0.0187936	-0.00948915	0.00470186	0.00392011	-0.00260162	0.00992422	0.0182284	0.0355444	0.0122079
ukb-a-450	Medication for cholesterol blood pressure diabetes or take exogenous hormones: Blood pressure medication	-0.00630969	0.0026925	0.00171776	-0.0342076	-0.033939	0.0162431	0.00106664	-0.0135644	0.000516562	0.000228129	-0.0273188	0.026106	0.006513	-0.000538154	0.00506224	0.00271389	0.00929495	-0.00241655	0.00916719	0.00649252	0.0092429	-0.0123965	0.00449535	0.027783	0.0010039	-0.033073	0.0160065	0.0493891	-0.00822923
ukb-a-451	Medication for cholesterol blood pressure diabetes or take exogenous hormones: Hormone replacement therapy	0.00463548	-0.00219197	0.00327847	0.0134385	0.0113366	-0.00236511	0.000864274	-0.00413167	6.01316e-05	-0.000533344	-0.0123581	0.00265444	0.00163544	-0.00631556	-0.00109499	-0.000792424	0.00731447	0.000692441	0.00167674	0.00731502	0.0069992	-0.0115608	-0.00511831	-0.00321101	0.00189294	-0.00203726	0.00979158	-0.0092921	0.00345494
ukb-a-452	Medication for pain relief constipation heartburn: Aspirin	-0.00349233	-0.000606767	0.00391886	0.000792307	0.00414905	0.014493	-0.00212345	-0.0101256	-0.00654067	0.00672612	0.0185009	0.00832249	0.00207402	0.0190669	0.00638471	-0.00414128	-0.00907029	0.00457954	0.000631135	0.00504176	0.0119972	0.00583149	0.00448103	0.0126635	0.00925954	-0.00574724	-0.00571731	0.0246428	-0.0035238
ukb-a-453	Medication for pain relief constipation heartburn: None of the above	0.00298987	-1.85362e-05	0.00651808	0.00849107	-0.0280768	-0.0359938	0.00674897	-0.00646827	-0.00771593	0.00116903	0.00478458	-0.0285704	0.0103569	-0.00713691	-0.00705146	0.000989591	0.00238763	-0.0116702	-0.00322449	-0.00504421	-0.00695617	0.0067584	-0.0020252	0.0199594	0.0133789	0.0149954	0.00368674	0.0173657	0.0109056
ukb-a-454	Medication for pain relief constipation heartburn: Ibuprofen (e.g. Nurofen)	0.000679588	-0.00297639	-0.0058248	0.000756428	-0.000467144	0.0253116	-0.00274272	0.00726488	0.00893633	-0.00640952	-0.0231118	0.0153568	-0.0151805	-0.00248342	0.00325763	-0.0016232	0.0180031	0.0068094	0.00501268	-0.000203429	-0.00467774	-0.0010968	-0.000563064	0.00114547	-0.00176694	-0.00581531	0.00199468	-0.0383951	-0.00890998
ukb-a-455	Medication for pain relief constipation heartburn: Paracetamol	-0.0038902	-0.000397531	-0.00785121	0.00111454	0.0236967	0.0193489	-0.00547487	-0.00547684	0.00859134	-0.00145694	-0.0170451	0.00832695	-0.00351507	-0.000630997	-0.000334683	0.00263721	0.0103313	0.0054646	0.00147895	0.00245012	0.00419031	-0.00629133	0.00290787	-0.0295002	-0.00519164	-0.00154883	-0.00184578	-0.0311692	0.00409479
ukb-a-456	Medication for pain relief constipation heartburn: Omeprazole (e.g. Zanprol)	-0.00135218	-0.00201003	0.00074046	-0.00814664	0.00845372	0.00282894	0.00152972	0.00182624	-0.000912786	0.00318026	-0.0115312	-0.0026841	-0.00640951	0.00915966	0.00217466	0.000447121	-0.00802536	0.000403539	2.53325e-05	0.000679557	0.00701967	-0.00104026	-0.0013097	-0.00570689	-0.00271692	-0.00379153	0.00208597	0.00432183	-0.00285921
ukb-a-457	Medication for pain relief constipation heartburn: Laxatives (e.g. Dulcolax Senokot)	0.000642501	0.000795982	-0.00107151	-0.00422873	0.0152471	-0.000277096	0.000671743	-0.00157876	0.000420952	0.00343246	0.00364258	0.00558674	-0.00473309	-0.00445625	0.000341271	0.00128844	0.00373823	0.00121834	0.00164579	0.0019055	0.00693412	-0.0010228	0.000655941	-0.0049905	-0.00615082	-0.00418315	0.000236581	-0.010286	-0.00178079
ukb-a-458	Vitamin and mineral supplements: Vitamin A	0.000254683	-0.000325981	0.00128427	0.00654736	0.00158633	0.00604219	-0.000542903	-0.0025044	-0.000591226	0.00277935	0.00371798	0.00645122	0.00251367	0.000613661	0.00131478	0.000882147	-0.000804951	-0.00145133	0.000840766	-0.00173187	0.000169538	0.000558145	0.000558847	0.00090602	0.00436428	0.00399084	0.0040597	-0.00774371	0.003719
ukb-a-459	Vitamin and mineral supplements: None of the above	-0.00320634	0.00100984	-5.06783e-05	-0.0185466	-0.00268801	-0.0121305	0.00393943	0.013884	-0.000522592	-0.00790972	-0.00699433	0.00298078	-0.0126006	-0.00819995	0.00176556	-0.00402929	-0.0103878	-0.0053156	0.00683608	-0.00252322	-0.00227051	-0.00440115	-0.000240232	0.00343434	0.00602294	-0.016686	0.00478953	0.0557836	-0.0162541
ukb-a-46	Miserableness	0.00681939	0.00526494	-0.00125829	0.012612	0.00405634	0.0381631	0.00833972	0.0216273	-0.0095426	-0.00160185	-0.00439113	0.00225822	-0.00339551	-0.00581103	0.00384174	-0.00605323	-0.0109697	0.0171462	0.0065885	-0.00468144	-0.00325557	-0.0206318	0.00286118	0.00518881	0.0164365	0.0135041	0.00429018	0.0403165	-0.00111025
ukb-a-460	Vitamin and mineral supplements: Vitamin B	0.000868303	0.00316457	0.00183834	-0.0015975	0.00138697	0.00503244	-6.71424e-05	0.00177181	-0.00237714	0.00156609	0.00110844	-0.000688	0.00300639	-0.000418797	-0.00193622	0.00220482	-0.00170047	0.00142269	0.000495526	-0.00109186	-0.0044466	-0.00454963	-0.00063382	0.00789727	0.00272961	0.00352077	0.0022849	-0.0063118	0.0039273
ukb-a-461	Vitamin and mineral supplements: Vitamin C	0.00450441	-0.0011557	-3.79734e-05	0.00431704	-0.00191159	0.0111056	-0.00123258	-0.00597662	0.00236079	-0.00139222	-0.0102273	0.0102725	0.00929095	0.00590133	-0.00107329	0.00585414	0.00664548	-0.00028291	0.000964812	-0.00032488	-0.00177154	0.00960771	-0.00111499	0.00156498	0.00866569	0.00959439	-0.000585596	-0.0322692	0.00482867
ukb-a-462	Vitamin and mineral supplements: Vitamin D	0.000989634	-0.000550559	0.000679383	0.0061176	0.00190991	0.00311905	-0.00043181	-0.00582559	0.00206058	-0.0044967	0.0117477	-0.001554	-0.000614099	-0.00361058	-0.000747634	-0.00180744	-0.00451327	0.00047592	0.00163618	-0.00104561	0.00381585	0.000956717	0.0011317	-0.0127299	0.00311681	0.00749857	-0.000210299	0.00692215	0.00535064
ukb-a-463	Vitamin and mineral supplements: Vitamin E	-0.000708253	-0.000888629	0.00170155	0.00695163	0.00465625	0.00467936	0.000982162	-0.00279769	-0.00284772	-0.00172487	0.0184375	0.00695231	0.00277415	0.00151048	0.00165952	0.000618201	0.00406887	0.0013307	0.000268871	-0.00103565	0.00177677	0.00709658	0.000102552	-0.00176578	0.00632623	0.00578467	0.0020739	-0.0176633	0.00174114
ukb-a-464	Vitamin and mineral supplements: Multivitamins +/- minerals	-0.00108993	-0.00278702	-0.00188512	0.0324473	0.00128676	0.0026956	-0.0024759	-0.0147123	0.00217177	0.0111509	0.00894006	-0.0116283	0.00636238	0.00855422	0.000215525	0.00563477	0.00883158	0.002766	-0.00336376	0.00181664	-0.00171388	-0.00355871	-0.000776321	-0.00251153	-0.0107401	0.00862604	-0.0070088	-0.0556186	0.0172911
ukb-a-465	Why stopped smoking: None of the above	-0.0167242	0.00126548	6.21416e-05	-0.00562247	-0.0403868	-0.0103514	-0.00362347	-0.00844843	0.00352574	0.0118593	-0.0104055	-0.00957103	-0.0109705	0.0063778	0.00151733	0.0106547	0.0133028	0.00802779	0.00871138	0.00586064	-0.0163001	-0.0386686	0.00491503	-0.00734826	-0.00409795	0.0244061	-0.011357	0.0487775	-0.00631743
ukb-a-466	Why stopped smoking: Doctor's advice	-0.00739752	-0.0107209	0.00355043	0.013314	-0.00881492	-0.00539975	-0.0135457	-0.008278	-0.00601074	-0.00358426	0.0134468	-0.00569313	-0.0111997	-0.0116866	-0.000312078	0.00341523	0.00295465	-0.00389527	-0.00378852	-0.00365202	0.016549	0.00217269	0.000397371	-0.00949363	-0.0184386	0.00853527	0.0010369	0.0720492	0.00204261
ukb-a-467	Why stopped smoking: Health precaution	0.0142754	-0.00363588	0.00165369	-0.00247455	0.0422659	0.04456	0.00538394	0.0228185	-0.00479847	-0.00420476	0.00855698	0.00516095	0.0114941	-0.00854778	0.00881109	-0.0108888	-0.0184286	0.00146168	-0.0192206	-0.0142136	-0.0244923	0.0340406	-0.00540555	0.0023604	-0.0114867	-0.0426892	0.00604367	0.0017921	0.014121
ukb-a-468	Why reduced smoking: Illness or ill health	0.00256873	-0.0168294	-0.00467724	0.0435193	0.101037	-0.00987899	0.011335	-0.0254121	-0.0236975	0.0575443	0.10645	0.0247917	-0.061156	0.064763	-0.00511921	0.00900583	-0.0334726	0.0141053	0.006996	-0.00529336	-0.0588272	0.00154944	-0.0345465	0.131843	0.0319669	0.018634	0.00902612	0.127334	-0.0122855
ukb-a-469	Pain type(s) experienced in last month: Headache	-0.00633469	-0.00530949	-0.000737965	-0.000942619	-0.00855105	0.028964	0.00158348	-0.000937575	0.00230946	-0.00571228	-0.00364556	0.0106503	-0.00933664	0.0014339	-0.000951506	-0.00354625	0.00101845	0.005605	0.00194303	-0.00195386	0.00888501	0.0099377	-0.00342246	-0.0241175	0.00730347	0.00595481	-0.00747131	-0.0230503	-0.00388272
ukb-a-47	Irritability	0.00734168	0.00965428	-0.00570119	0.0242657	-0.02554	0.0165773	-0.00603988	-6.03797e-05	-0.00161935	-0.012768	-0.0183572	-0.030409	0.00989476	-0.000308998	0.000641755	-0.000401027	-0.0121102	0.00488995	0.0112952	0.00254138	-0.0207968	-0.0120304	0.00505882	-0.0195873	0.0126058	-0.0168023	0.00333041	0.0431167	0.0100198
ukb-a-470	Pain type(s) experienced in last month: None of the above	0.000504956	0.00774459	0.0053876	0.00260601	-0.0229636	-0.0395257	0.00954897	-0.00609891	0.00578286	-0.00788113	0.00511808	-0.0174081	-0.00179966	-0.00144393	-0.000514661	0.00194753	-0.000545453	-0.00438286	-0.00269097	-0.00272687	0.0149065	0.0214382	0.0102557	0.00412868	-0.0115141	0.00200035	0.0086679	0.00638503	-0.00937475
ukb-a-471	Pain type(s) experienced in last month: Facial pain	0.00175995	-0.000480011	-0.000229277	0.00597092	0.00144368	0.00210992	0.00125668	-0.000965842	0.000105455	-0.00298299	0.000978539	0.00261618	-0.00143944	-0.000849858	0.000974925	0.000737976	0.00138228	-0.0012075	0.000813342	-0.00185679	0.00125653	-0.000166639	-0.000490506	-0.000386184	0.00478588	-0.00269425	-0.00033021	0.0109251	0.00442943
ukb-a-472	Pain type(s) experienced in last month: Neck or shoulder pain	0.00100136	-0.00191306	-0.0010847	0.00835576	0.00826729	0.023809	-0.00872707	-0.0201096	-0.0086223	0.00360141	-0.00305829	-0.0071858	0.00488528	-0.0045842	0.00275775	-0.00120218	0.00741062	0.00832333	0.00116578	0.000324255	-0.00960991	-0.00658269	-0.00527021	-0.00917637	0.0169807	-0.00314308	-0.00398943	-0.0254622	-0.010538
ukb-a-473	Pain type(s) experienced in last month: Back pain	0.00735609	-0.00618007	-0.00129348	0.00246429	0.0231532	0.0130142	-0.00799625	0.00361207	-0.0103882	0.003407	-0.000314959	0.0334066	-0.0295174	-0.00134122	0.00145867	-0.00821798	-0.00367779	-0.00254461	0.00640682	0.000508553	-0.0123969	-0.0179181	-0.00168952	0.00150566	0.00568094	-0.00623695	-0.00103461	-0.013122	0.0096508
ukb-a-474	Pain type(s) experienced in last month: Stomach or abdominal pain	-0.00161878	-0.00247062	-0.00296109	-0.00344731	0.000338903	0.0074267	-0.0017833	0.00959591	-0.0053763	0.000346383	0.0128852	-0.00692484	-0.00046341	-0.00719546	0.000531937	-0.00317658	-0.00885438	0.00475878	-0.00506219	-0.00130184	-0.00195819	-0.00351854	-0.00272597	-0.0101969	-0.00434947	-0.0144057	-0.00608672	-0.00927224	-0.00409108
ukb-a-475	Pain type(s) experienced in last month: Hip pain	-0.00071571	-0.000893065	-0.000171536	0.00105217	0.0118297	0.0133629	-0.0046868	0.00168379	-0.0049458	0.00346096	-0.00668186	0.00274352	-0.01315	0.0104467	-0.000562464	0.00515247	0.00297877	0.00150189	0.00940275	0.00115466	0.00619533	-0.0137102	-0.000659124	0.0158326	0.0082503	0.000104808	-0.00649783	0.0122308	0.00436444
ukb-a-476	Pain type(s) experienced in last month: Knee pain	-0.00116031	-1.35734e-05	-0.00348038	0.000166539	0.0279086	0.0145321	-0.0111257	0.0194649	0.00211946	0.0106847	-0.0186368	0.00727198	-0.0107409	0.0107346	-0.00137257	0.0028656	0.00198066	-0.00511375	0.00646041	0.000454654	0.00409983	-4.63759e-06	-0.0036936	0.0253226	0.0141574	0.00852803	-0.00942735	-0.00833006	-0.00434584
ukb-a-477	Pain type(s) experienced in last month: Pain all over the body	0.00152404	0.000617411	-0.00159009	0.00165246	0.00622653	-0.000530953	0.00047505	0.00634626	-3.57876e-05	0.000198994	-0.00535588	-0.00130909	-0.00195786	-0.0023846	-0.000774149	0.00156344	-2.25559e-05	-0.00206585	0.000211473	0.000883208	-0.00134833	-0.00218621	-0.000105208	-0.000721295	-0.00136883	-0.00288094	-0.000134514	0.00122481	-0.000836536
ukb-a-478	Types of transport used (excluding work): Car/motor vehicle	-0.00144842	-0.00651709	-0.00538355	-0.00249764	-0.0228353	0.00820539	0.00159761	0.00324122	0.00603616	0.00574804	-0.0103132	0.0102119	0.00305355	0.0172333	0.000325806	0.00368533	0.00864879	-0.000680506	-0.00350556	-0.000198444	-0.00570846	0.000508376	-0.000381787	0.0125764	0.005464	-0.0127898	0.0021595	-0.0165654	0.00732868
ukb-a-479	Types of transport used (excluding work): Walk	-0.00829044	-0.00181728	0.00125868	-0.029243	0.0038283	0.01429	-0.00596408	-0.00616289	0.0041135	-0.00216645	0.00176382	0.00267623	-0.00651299	-0.0118593	0.00506835	-0.00823446	0.00626746	-0.00448715	0.00574184	-0.00153604	0.0126224	-0.00874872	0.00720632	-0.0204677	0.00539261	-0.000658721	0.000685783	-0.00823572	-0.0256435
ukb-a-48	Sensitivity / hurt feelings	-0.00283964	0.00112494	0.00503643	0.0108224	0.0510445	0.0011329	0.000723347	0.0211072	0.00444011	-0.00784856	0.00528996	-0.0192642	0.00102613	0.000362168	-0.00139631	0.000270424	-0.0250551	0.00187687	0.0096527	-0.00323939	0.0148487	-0.0306436	-0.000720297	0.000619154	0.0254755	-0.00274163	0.00631597	-0.0123721	0.0121333
ukb-a-480	Types of transport used (excluding work): Public transport	0.00206345	-0.000506333	0.00391347	-0.0186167	-0.0152464	0.00994178	0.000514327	-0.0053506	0.00143363	-0.00741635	-0.0217517	0.00444118	-0.00142699	-0.010671	0.000983739	-0.00644435	-0.0121	0.00102239	0.00463706	-0.000624447	-0.0177568	-0.0148124	0.00363452	0.00835197	-0.00585108	-0.00135178	0.00672563	0.0138161	-0.00322772
ukb-a-481	Types of transport used (excluding work): Cycle	0.00236889	-0.00209244	-0.00127542	-0.0100811	-0.014062	0.00926364	0.0037798	-0.00463338	-0.00202311	-0.00118075	-0.00747346	0.00731583	0.001823	-0.002543	-0.00100965	6.31801e-05	0.00749979	-0.0051447	-0.000681325	-0.00332945	-0.00464619	-0.0034071	0.00206628	-0.0112881	-0.00704007	0.0030778	0.00551079	0.00101539	0.00508583
ukb-a-482	Types of physical activity in last 4 weeks: Walking for pleasure (not as a means of transport)	-0.00865141	-0.00146339	-0.00115935	-0.0293645	-0.0180443	0.0208598	-0.0066471	0.0127592	-0.000413557	-4.64474e-05	-0.000862777	-0.00792753	-0.00912793	-0.00277354	0.000485055	-0.00747655	-0.00529084	0.000706595	0.00148482	0.00153465	-0.00731666	0.0158519	-0.000399166	-0.0380208	-0.000358135	-0.0170972	0.00182643	0.0401874	0.000914968
ukb-a-483	Types of physical activity in last 4 weeks: None of the above	0.00115662	-0.00026781	-0.000536962	0.0231572	0.00811942	-0.00363665	-0.00391225	-0.00281182	-0.00454793	0.00421479	-0.00635453	0.015147	0.00108619	0.00213639	0.00143868	-0.000117876	-0.000566304	-0.00145951	-0.00197144	0.000601407	-0.00738629	-0.00413652	0.00114114	0.0146967	0.00467811	-0.000899967	-0.005407	-0.0174912	-0.00251974
ukb-a-484	Types of physical activity in last 4 weeks: Other exercises (eg: swimming cycling keep fit bowling)	-0.00207958	-0.00271708	0.00010175	-0.00764905	0.00667864	0.0171006	0.0127494	-0.00977987	0.00281661	-0.00629177	-0.0176184	0.00430353	0.0125591	0.00109418	-0.000177871	0.00767539	-0.00789064	-0.00626535	-0.00252581	-0.00165322	0.022993	0.0175502	0.00101294	-0.0042398	-0.0024898	-0.000811849	0.0191128	-0.000100717	0.0217106
ukb-a-485	Types of physical activity in last 4 weeks: Strenuous sports	0.00076105	-0.00238691	-0.00321881	-0.012254	0.0143858	0.0108876	-0.000313396	-0.00973289	0.00584097	0.00441342	-0.00689	-0.00470416	0.00627538	-0.00442246	-0.00206931	-0.00301659	-0.00452616	0.000981468	0.00377337	-0.00287253	0.015066	0.00750143	0.00142641	-0.0148789	-0.0165549	-0.000491528	0.00431977	0.0013837	0.00414582
ukb-a-486	Types of physical activity in last 4 weeks: Light DIY (eg: pruning watering the lawn)	-0.00176414	-0.00751778	-0.0035136	-0.017405	-0.0346369	0.00103837	-0.00386429	-0.0093969	0.00500576	0.0146631	0.0245601	-0.0328025	-0.00446343	-0.0146496	-0.00304695	-0.00427916	0.0094204	-0.001379	-0.00699303	-0.00584193	0.0133317	0.00487614	-0.00586798	-0.00189779	-0.0066866	-0.0100556	-0.0154226	-0.00754711	0.00969262
ukb-a-487	Types of physical activity in last 4 weeks: Heavy DIY (eg: weeding lawn mowing carpentry digging)	-0.00264686	-0.00122915	-0.00602978	-0.026983	-0.023947	-0.00145177	0.00186101	0.00741817	0.00298366	-0.00177389	-0.0031982	-0.00812718	0.0147593	-0.00111524	-0.00281313	0.0088135	0.00803707	-0.00565353	-0.00632368	-0.0024546	-0.00792357	-0.00790732	-0.00195399	-0.0065098	-0.0271725	0.00544314	-0.00420808	-0.00409615	0.0148748
ukb-a-488	Medication for cholesterol blood pressure or diabetes: Cholesterol lowering medication	-0.00141167	0.00962296	0.00454432	0.03508	-0.0161469	0.03364	0.00840733	-0.0552515	-0.0127227	0.0106351	-0.0101522	0.0141701	0.00653506	0.0257971	0.00264699	0.00892135	-0.0334245	0.00292332	0.00155138	0.00753737	0.0296138	0.0228564	-0.0043592	0.00211148	0.0361383	-0.0245948	0.00583463	0.098061	-0.00448845
ukb-a-489	Medication for cholesterol blood pressure or diabetes: None of the above	0.00344548	-0.0110835	0.00156166	-0.0377898	0.0514666	-0.0259674	-0.00844019	0.0336753	0.0185413	-0.000479815	0.0217103	-0.0196521	-0.00930222	-0.0148112	-0.00211224	-0.00830201	0.0314633	-0.00369505	-0.0160404	-0.00918634	-0.0155975	-0.0307786	0.00928401	0.0134869	-0.0253941	0.00632057	-0.00263052	-0.11031	0.0017643
ukb-a-49	Fed-up feelings	0.0195909	0.00814705	-0.00217583	0.0217142	-0.000147416	0.0100446	-0.00847207	0.00634655	-0.000628015	-0.00718764	-0.00194376	-0.0178129	0.00267396	-0.00135191	0.00196497	-0.00368304	-0.0250191	-0.00114445	0.00768794	0.00242729	-0.0185459	-0.0140763	0.00330156	-0.0113794	0.0038495	0.00445154	0.0112145	0.0239515	0.00203531
ukb-a-490	Medication for cholesterol blood pressure or diabetes: Blood pressure medication	-0.00439931	0.00750576	-0.00137161	0.0139456	-0.0518023	0.00676401	0.00383697	-0.0155745	-0.0165942	-0.0106769	-0.0128624	0.0209085	-0.00175998	0.0103858	0.0038285	0.00949397	-0.016446	0.000844613	0.0159375	0.0103673	-0.00411527	0.0231208	-0.00401851	-0.0124236	0.0166959	-0.00844325	0.00308558	0.0819008	-0.00791117
ukb-a-491	Medication for cholesterol blood pressure or diabetes: Insulin	-0.00131481	-3.17067e-05	-0.00101724	-0.00100184	0.00170152	-0.00314827	0.00158999	-0.00803969	-0.00137509	-0.00207989	-0.00466741	0.00543679	0.00807037	-0.000981395	0.000900235	0.000838454	-0.00124332	-0.000978087	-0.00311176	0.00161304	0.00157503	-0.00150582	-0.0029971	0.00676487	-0.00309657	0.00444876	0.000785086	-0.00503628	0.00261578
ukb-a-492	Mineral and other dietary supplements: Fish oil (including cod liver oil)	0.00203465	-0.00350601	0.00660307	0.0121152	0.00374795	0.0184683	-0.0011801	0.00968738	0.00617037	-0.00383581	0.0110039	-0.00391203	0.0244449	0.00710408	-0.000748394	0.00369051	0.0128073	0.00310118	-2.57852e-05	0.00137731	0.00792421	0.00649707	0.00470212	-0.0283408	-0.0106027	0.0197467	0.000477187	-0.035473	0.00814
ukb-a-493	Mineral and other dietary supplements: None of the above	-0.00665369	0.00365207	-0.00267568	-0.0147775	-0.00576963	-0.0127169	-0.000963118	-0.0147646	-0.00626236	0.000692729	0.00247027	0.0139849	-0.0261443	-0.0138832	0.00120753	-0.00136869	-0.0206464	-0.00270022	-0.00311695	-0.000403577	-0.01257	-0.0124284	-0.00432176	0.0195036	0.0039461	-0.0281491	0.0105198	0.0418697	-0.0104628
ukb-a-494	Mineral and other dietary supplements: Glucosamine	0.00685727	-0.0080641	0.00646242	0.00513355	0.0145197	0.0150305	-0.005386	0.00414954	0.00403074	0.00961911	0.0115549	-0.0148063	0.0182102	0.000770148	0.000943352	0.000893236	0.0152016	0.000790754	0.00199698	-0.00263166	0.00438949	0.0160869	0.00240563	-0.0110182	-0.00241938	0.0136497	-0.0148903	-0.0276516	0.0188683
ukb-a-495	Mineral and other dietary supplements: Calcium	0.0032895	-0.000880452	-0.00133312	0.00193881	0.00317587	0.00573657	0.00377074	-0.00454256	-0.00145594	-0.00554206	-0.00376698	-0.00379605	0.00237798	0.00304556	-0.00254315	-0.000646349	-0.00396591	-0.00422266	-0.00212906	-0.00287033	0.0029808	-0.0122997	-0.00300149	-0.00580431	-0.000259026	-0.0025454	0.0016874	-0.00584553	-0.00357821
ukb-a-496	Mineral and other dietary supplements: Zinc	-0.00289602	0.000321606	-0.000621285	0.00866915	-0.00289504	0.00621663	-0.00217961	-0.00434032	0.00177146	-0.000347566	0.000332536	0.00251199	0.00396374	-0.000645982	0.00020547	-0.00278322	0.0022225	0.000141643	9.30337e-05	-0.000335753	-0.00528451	-0.00956694	-0.00177225	0.00914862	-0.00406138	0.00756552	-0.00313856	-0.00549489	0.00429355
ukb-a-497	Mineral and other dietary supplements: Selenium	-0.00232607	-0.00063192	0.000457847	0.0101371	0.00296942	0.00320573	0.000772599	-0.0015541	-0.000537101	0.00162843	-0.0013636	-0.00217465	0.00067883	0.0044626	-0.000590532	0.00167634	0.00255641	-0.000555025	0.000817795	-0.000790529	-0.00583949	0.000359943	-0.000664781	-0.00242942	0.000506904	0.00444164	-0.00104462	-0.00871011	0.00213087
ukb-a-498	Length of working week for main job	-0.00258636	0.0112296	0.00736409	-0.0130006	-0.0140287	0.0090719	-0.00834976	-0.01467	0.0142361	0.032132	-0.0523507	0.021783	-0.00712801	0.0264791	0.00779271	-0.00507032	0.0212879	0.0182647	-0.00558791	0.000600605	0.0553408	-0.000716211	-0.0128975	-0.027702	0.0155523	0.014723	-0.00952966	-0.030204	0.0187363
ukb-a-499	Frequency of travelling from home to job workplace	0.00796883	0.0105726	0.00530819	-0.0431845	0.0113805	-0.0049877	-0.002059	-0.00462253	-0.00494377	0.0148981	-0.0032469	0.0228027	0.0147213	-0.0149061	0.0119066	-0.00960567	0.0188951	0.018649	0.0137106	-0.00833625	0.01609	-0.00621078	0.00876064	0.00894418	0.0164837	-0.00850151	-0.00743055	-0.0327294	0.0125889
ukb-a-5	Time spent watching television (TV)	0.00284757	0.0167686	-0.000677149	0.00735997	0.0370842	0.0196881	-0.00939435	0.0162641	-0.00250493	-0.00634702	0.00459923	0.00773101	0.0289909	-0.00715083	0.00287374	-0.00838918	0.0177997	0.0241097	-0.00152797	0.000430095	-0.0332364	-0.0765888	0.00284552	0.0725619	0.0177001	-0.00478237	0.0106792	-0.00946961	0.0071624
ukb-a-50	Nervous feelings	0.00235414	0.00180371	-0.001521	0.00614401	0.0126744	-0.00186286	-0.00405931	0.0089408	-0.00423566	0.00103465	0.00226764	-0.0262648	0.000508338	0.00054182	-0.000415694	-0.000566263	-0.015946	0.00390524	0.00499918	-0.000548502	0.00619449	0.00373946	0.0031127	-0.0132082	-0.0139528	0.00945643	0.00201354	0.0180027	-0.00666041
ukb-a-500	Heel bone mineral density (BMD) T-score automated	-0.056546	-0.0264979	0.00545239	-0.0446782	-0.0729617	0.0268526	-0.0302652	0.0389362	0.00621926	-0.020816	0.0427949	0.0551795	0.0520395	-0.0524754	0.0178484	0.00297206	-0.000894668	0.0203839	-0.00532478	-0.0251742	-0.0569041	0.0346548	-0.00744292	-0.0537269	-0.0152292	0.0222214	0.00489482	-0.155838	-0.000524777
ukb-a-501	Distance between home and job workplace	0.0103039	-0.0141358	0.0193709	-0.0100523	-0.0425132	-0.0421814	-0.000188842	-0.0650833	-0.0110998	-0.00617182	-0.0922333	0.0124666	0.0244946	-0.0123332	-0.00501521	0.0194054	0.0296142	-0.0170662	-0.00305453	-0.00329798	-0.000868112	0.0331203	0.0268643	-0.0700603	-0.00193859	0.0271602	-0.0496289	-0.0271269	0.0610515
ukb-a-502	Job involves mainly walking or standing	-0.0194722	0.0127752	-0.0037318	0.0723793	0.0611262	-0.0641059	-0.00768202	0.0158666	-0.0282947	0.00190654	0.0792477	-0.00729632	0.0120239	-0.0148663	-0.00180073	-0.0116573	0.0510929	0.0043825	-0.0245905	-0.00854929	-0.00600082	-0.00762439	-0.000195374	-0.0184373	0.0111454	0.00560606	0.0595759	0.0255277	0.0406604
ukb-a-503	Job involves heavy manual or physical work	-0.00603892	0.017002	-0.00146766	0.0799454	0.0588579	-0.0442553	-0.00569512	-0.0168538	-0.0146442	-0.00618819	0.0773348	-0.0102128	-0.0247263	-0.0278269	-0.00249365	-0.00236116	0.025944	0.0140654	-0.0183284	-0.0130894	0.0198089	-0.0272133	-0.000467707	-0.0378012	0.0348094	-0.0133531	0.0131772	0.0526952	0.0191211
ukb-a-504	Job involves shift work	-0.00547442	0.0156728	0.00919891	0.0894233	0.0446604	-0.0318522	0.00172694	0.0174703	-0.0119069	-8.13156e-05	-0.0143224	-0.0337378	0.000931856	0.0207016	0.00285595	-0.00287072	0.0171306	0.00402049	-0.0140695	-0.0155447	0.0284219	-0.0126889	-0.000791694	0.0207003	0.0437809	-0.0295877	0.0215245	0.0222989	-0.000332493
ukb-a-505	Age completed full time education	-0.00527595	-0.0105681	0.00127065	-0.0434416	-0.0826662	0.0130648	0.0110111	-0.0280138	0.017095	-0.00478276	-0.0294186	-0.003019	-0.0223383	-0.00631355	0.00318076	0.0182459	-0.000597017	-0.0146528	-0.00671049	0.00628849	0.0283766	0.0502329	0.000220035	-0.0804552	-0.0355173	0.0156015	0.0111427	0.0864376	0.00499809
ukb-a-506	Number of days/week walked 10+ minutes	-0.0326803	0.0168472	0.00895111	-0.0709261	0.0730818	0.0233891	-0.0331085	-0.0143548	0.0160934	-0.0640157	-0.000157474	0.022099	0.00410988	-0.0392289	0.01415	-0.0158557	0.0263542	0.0133506	-0.0232013	-0.00284896	0.0135141	-0.0241389	-0.00747402	-0.164212	-0.0320016	-0.075303	-0.0165301	0.0974729	0.050122
ukb-a-507	Duration of walks	-0.0186474	0.01861	-0.012249	-0.0223047	0.0465768	-0.010116	-0.0149667	-0.0130011	-0.00962043	-0.0125941	-0.0281316	-0.0229268	-0.0448853	-0.00534761	0.00937835	-0.016831	0.0324873	0.0158641	-0.00876277	0.000119333	-0.00618317	-0.024348	0.004514	-0.0413811	0.0352104	-0.0400336	0.022598	-0.0497682	0.0115996
ukb-a-508	Number of days/week of moderate physical activity 10+ minutes	-0.0580263	0.00910443	0.0177603	0.0453258	0.238439	0.0452991	-0.0109349	0.0175405	0.013795	0.032344	0.0571899	-0.0457481	0.0253243	-0.0722396	-0.00679952	0.0122863	0.040839	0.0171417	-0.0166278	0.00359905	-0.0257712	-0.0698884	-0.00306546	-0.0258413	0.104191	0.0367694	0.0194035	-0.0469173	0.0561687
ukb-a-509	Duration of moderate activity	-0.00960589	0.00529267	-0.00445245	0.0585765	-0.00356351	-0.00262808	0.0248575	-0.0026235	0.00372959	0.00492999	0.030692	0.00772183	-0.00454831	-0.0061156	-0.00528655	-0.0178611	-0.00148628	0.0250381	-0.0117688	-0.00123704	0.019228	0.0102475	-0.00423982	0.0182574	0.01043	0.00567078	0.0159669	0.00274128	0.0216876
ukb-a-51	Worrier / anxious feelings	0.00068482	0.0015189	-0.00443737	0.0179049	-0.0113948	-0.00660784	-0.00215081	0.0243977	0.00372508	0.00181442	0.00992011	-0.00550333	0.00191485	-0.00238538	-0.000738447	-0.0025048	-0.0306187	0.00934639	0.00529454	-0.00221074	-0.0106766	0.0114175	0.00386386	0.00692178	-0.0130493	0.0076846	0.00541659	-0.0156509	-0.0120381
ukb-a-510	No-wear time bias adjusted acceleration standard deviation	0.00935518	0.00827093	-0.0133464	-0.0497004	0.124285	0.020682	0.00893114	-0.0316699	0.0172152	-0.0119211	0.03691	-0.116066	0.0665505	0.0528964	-0.0127326	-0.0431441	0.0114935	0.00511436	-0.003553	-0.0298592	-0.0465345	0.0060399	-0.0215104	-0.0572429	-0.136331	0.0549727	0.0929072	-0.0218095	0.0650976
ukb-a-511	Number of days/week of vigorous physical activity 10+ minutes	-0.0366217	0.00816726	0.00383653	0.0057835	0.21196	0.0585772	0.0336743	0.025714	0.0213836	-0.0228878	-0.0493419	0.0453156	0.0371442	0.0132372	-0.005899	0.0173681	0.0451693	-0.00281083	-0.0381722	-0.00555927	-0.0143229	-0.0233921	0.000901005	-0.0363504	0.0190199	0.014617	0.0798635	0.0178928	0.0398547
ukb-a-512	Duration of vigorous activity	0.00644922	0.00805227	-0.00394677	-0.00694299	0.0242324	0.00676085	0.0303168	0.0154047	-0.0193077	-0.0395871	0.0897099	0.0145608	-0.0314828	-0.00166373	0.0046169	-0.0296678	-0.00540502	0.0136221	0.00533821	-0.0166691	0.0081759	-0.0204672	0.0179903	0.0214873	0.0148983	0.00274556	0.0556201	0.156721	0.0180484
ukb-a-513	Usual walking pace	-0.00847309	-0.00459803	-0.0119187	-0.0236674	-0.0321461	-0.00378458	0.00596739	-0.0119853	0.00890146	-0.01586	0.0102391	-0.0209894	0.00833673	-0.0012401	-0.00403584	0.0079005	0.0135772	-0.00788155	-0.0144652	-0.00844272	0.00556738	0.0224235	-0.00451102	-0.0445202	-0.00864521	0.00295438	0.00906416	0.00954032	-0.0020671
ukb-a-514	Frequency of stair climbing in last 4 weeks	-0.0407317	-0.0201548	-0.0140985	0.0140007	-0.0747897	-0.000485057	-0.00822151	-0.0408353	0.0205971	-0.0126676	-0.0155485	-0.0651506	0.0174077	-0.00551538	-0.00305572	0.0151776	-0.0248663	0.00911707	-0.0202255	-0.0028177	-0.00486805	0.00698281	-0.000486279	0.016942	-0.0274066	0.0350748	-0.000773508	-0.105176	-0.0208791
ukb-a-515	Frequency of walking for pleasure in last 4 weeks	0.0114689	0.0229354	0.016953	-0.0788272	0.173382	-0.0418612	-0.0200129	-0.0355016	0.00551883	-0.00152503	-0.0603423	0.113069	-0.0200207	0.00719114	0.0134642	-0.0359546	-0.0146248	0.00425077	-0.0216657	0.00162141	0.0932997	0.0209895	-0.00371608	-0.0834774	0.00830611	-0.0433313	-0.0465363	0.0906956	0.0333097
ukb-a-516	Duration walking for pleasure	-0.0103867	-0.0157334	-0.0157134	0.0296511	-0.137891	-0.0378747	-0.00349052	0.0769155	-0.0200467	-0.00549081	0.0211016	-0.0240283	0.0240219	0.00208178	-0.00601617	-0.0117915	-0.0515119	0.00173539	0.0179928	-0.0326128	-0.0947481	-0.0272584	0.0241475	-0.106807	0.0463465	-0.00982119	0.0326572	0.0129491	-0.0424835
ukb-a-517	Diagnoses - main ICD10: B37 Candidiasis	0.000265541	0.000275721	-0.00025047	0.000364891	0.000792918	0.000194271	0.000172663	0.000133034	-0.000405627	0.000205777	0.00135201	-9.46137e-05	0.000536662	0.000389033	-0.000205435	-0.000112494	0.00056244	0.000111807	1.92904e-05	0.00016632	0.000229566	-6.13825e-05	-0.000231804	0.000325245	0.000283543	0.000111734	1.34474e-05	0.000919848	-0.00012032
ukb-a-518	Diagnoses - main ICD10: C44 Other malignant neoplasms of skin	0.000952629	0.000469639	-0.000336785	-0.00394805	6.43866e-05	-0.00346862	-0.00133138	0.00323153	-0.00168087	-0.00210795	-0.014433	0.00250283	-0.00401492	0.00710177	-0.000895912	0.000939167	-0.000961373	-0.00208225	0.00232969	0.00160233	-0.00011145	0.00534356	0.000388105	0.00231034	-0.00730091	-0.000552026	0.00016012	-0.00272406	-0.000385467
ukb-a-519	Diagnoses - main ICD10: C50 Malignant neoplasm of breast	0.00159122	0.000458394	-0.00166473	-0.00125837	-0.00216458	-0.00106224	-0.0010773	0.0056817	-0.000653257	-0.000698529	0.00592369	0.00156016	0.000350954	0.00321421	-0.000270772	-0.00127055	0.000666713	-0.000576468	-0.000626523	-0.000659245	-0.00255002	-0.000390623	0.000481352	-0.00820079	-0.00516923	0.00329571	-0.00176908	-0.00238843	0.00060013
ukb-a-52	Tense / 'highly strung'	-0.00146754	-0.00158269	0.00122097	0.0242596	-0.00946089	0.00802779	-0.00358153	0.00543943	0.001097	-0.00268416	0.00408178	-0.020047	-0.00681173	0.00547079	-0.00173325	-0.00389519	-0.0139106	0.00405112	-0.00158034	0.00234435	-0.00120659	0.000931988	-0.00247701	0.00385525	-0.0050723	-0.0137868	0.0117913	0.00869318	-0.0108842
ukb-a-520	Diagnoses - main ICD10: C61 Malignant neoplasm of prostate	-0.000858954	-0.00104168	-0.000747156	-0.00164937	0.00324782	-0.00238496	-0.000364145	-0.000669014	0.000547418	-0.00134057	0.00046314	0.00299162	-0.00322832	0.000192117	0.00022522	-0.00044765	0.000364397	0.000198127	-0.00145362	0.000264725	-0.00019144	-0.000320316	0.00139491	-0.000289423	0.00137487	-0.00243698	-0.00116752	-0.00964395	0.000540397
ukb-a-521	Diagnoses - main ICD10: D12 Benign neoplasm of colon rectum anus and anal canal	0.000941025	0.00146997	-0.00102405	-0.00638505	0.000737069	-0.00204011	0.000434699	-0.00232873	0.000749284	-0.00166647	0.00159932	-0.00205683	0.00153345	-0.000511936	0.000549357	-0.000837337	-0.00352024	0.000545427	-0.000114405	-0.00100918	-0.00371289	-0.00358637	0.000970585	-0.00125997	0.00473696	0.00422385	-0.00272307	-0.00509869	0.00293891
ukb-a-522	Diagnoses - main ICD10: D25 Leiomyoma of uterus	0.00317493	-0.00104598	-0.000988621	0.00277284	0.00123322	0.0008462	0.00165697	0.00137457	0.00245353	-0.000575109	-0.000986079	-0.00107876	-0.000974938	-0.00203865	0.00116743	-0.000945278	-0.00254427	0.000491449	0.00153239	-0.000710188	0.00569697	-0.00159614	-0.00122901	-0.000154629	-0.00184803	0.00512156	0.00116061	-0.00660342	-0.000777456
ukb-a-523	Diagnoses - main ICD10: E03 Other hypothyroidism	1.99554e-05	1.47026e-05	6.01795e-05	0.000124634	0.00125008	-0.000538406	3.88957e-05	-0.000389548	4.34061e-05	0.000269592	-0.000401401	0.000439242	0.00016717	-2.58922e-05	-9.18124e-06	-0.000267774	-0.000344985	2.78361e-05	-8.99872e-05	-1.88213e-05	-0.00022016	1.77716e-06	-0.00026213	0.0007177	0.000216727	-0.000153961	0.000162054	-0.000993085	4.3309e-05
ukb-a-524	Diagnoses - main ICD10: E04 Other non-toxic goitre	0.000228475	-0.000243773	0.000420351	-0.00280096	0.000250333	0.00100276	0.000101102	0.00173305	0.000664276	0.000519041	-0.000989181	0.000932126	-0.000885917	0.000348307	0.000311543	0.000790559	0.000985559	-0.000167936	0.00108007	-0.00012667	-0.000964417	0.000602116	0.000469345	-0.000398374	0.000404857	0.000191954	0.000703448	0.00509695	0.000362474
ukb-a-525	Diagnoses - main ICD10: F31 Bipolar affective disorder	-0.000224071	-6.05997e-05	-0.000316287	0.000309974	0.000529886	0.000188162	0.000275727	1.33895e-05	-0.000397537	-0.000111929	-0.000439777	-0.00063456	-0.000196338	0.000730544	-0.00010314	0.000190444	9.7125e-06	-2.92346e-05	0.000108657	-0.000337277	0.000197784	0.000168791	6.76406e-05	0.000122015	-0.000526385	0.00122947	0.000503419	-0.00284502	8.23938e-08
ukb-a-526	Diagnoses - main ICD10: F43 Reaction to severe stress and adjustment disorders	-2.53905e-05	-5.61198e-05	-3.09962e-05	0.000394351	0.000613367	0.000647417	-0.000215612	0.00118845	-6.00064e-05	0.000240425	0.000155547	-0.000814145	-0.000813144	0.000225084	-0.000140602	0.00022821	0.00106657	-1.97542e-05	0.000660104	-8.35228e-06	-0.000287867	8.12517e-05	0.000132423	-0.000301521	-0.000220449	-0.000519067	0.000138595	0.00189853	-0.00059717
ukb-a-527	Diagnoses - main ICD10: G47 Sleep disorders	0.000103242	-0.00016616	0.000857796	-0.000962784	-0.00183601	0.00231983	-0.000300835	-0.00335952	0.000177955	-0.00114165	-0.00306355	0.00238486	-0.00260082	0.000530427	0.000369479	0.000663391	-0.00118651	0.000213699	0.00113212	-0.000492419	-0.00417334	-0.00293116	-0.000196799	-0.000646357	-0.000744344	-0.000136162	0.000137168	-0.000769277	0.000986842
ukb-a-528	Diagnoses - main ICD10: G56 Mononeuropathies of upper limb	0.000150502	0.00026773	-0.000393045	0.00358376	0.00780624	0.00405806	-0.00106417	-0.00405527	-0.00110357	0.000452176	-0.00362629	-0.00846398	-0.000738967	0.000380811	-0.00243605	-0.000604698	-0.00147719	0.000478807	-4.94104e-05	-0.000253424	0.00517458	3.8736e-05	-0.00115963	0.00174162	-0.000439944	-0.000746779	-0.00267911	-0.00429813	0.00242211
ukb-a-529	Diagnoses - main ICD10: H25 Senile cataract	-3.12901e-05	-0.00167011	-0.000335151	-0.000526574	0.00252437	-0.00377397	-0.00155449	-0.000290313	0.00054062	-0.00145801	0.0031189	0.00678014	0.000689707	-0.00511591	-0.000839987	-0.000899969	-0.000175785	-0.00122794	0.000256279	-0.00165934	0.000344044	-8.27002e-05	0.000761362	-0.00561631	0.00105541	-0.000908399	-0.0012143	-0.000732168	0.000609804
ukb-a-53	Worry too long after embarrassment	0.00659305	-0.00565011	-0.00381721	-0.000307442	0.0116027	0.0147477	0.004	-0.0151599	-0.00109506	-0.00426231	0.0290222	-0.0062899	0.0159607	0.00488744	0.00271351	-0.00619512	-0.0429125	0.00119061	0.0111862	-0.00072141	0.0132832	-0.00433688	8.5888e-05	-0.0178449	0.00846538	0.0190367	0.00567889	0.00612833	-0.0216467
ukb-a-530	Diagnoses - main ICD10: H26 Other cataract	-0.00188473	-0.00149178	-0.00196131	-0.000921311	-0.00098151	-0.00432096	-0.00208519	-0.000441902	0.000165547	-0.00185378	0.008035	0.00311642	0.00158292	0.00137201	-0.000950646	-0.00309214	-0.00393885	-0.00142379	0.000527412	-0.000988863	0.00338754	-0.000548757	0.000105234	0.00241322	-0.00150247	0.00116354	-0.00351685	-0.00790387	0.0029314
ukb-a-531	Diagnoses - main ICD10: I10 Essential (primary) hypertension	9.68694e-06	-0.000208357	0.000274115	7.50783e-06	-0.000545173	0.000918913	-0.000250852	0.00138871	0.000495308	-0.00086736	-0.0024076	0.00189842	-0.00114296	-5.1919e-06	0.000198492	0.000425457	-7.78082e-06	0.000646158	-0.000384921	-0.00011024	-0.00121028	0.000257595	-0.000560302	0.000204253	-0.000417143	0.000570288	0.000322227	0.00255251	-0.000806934
ukb-a-532	Diagnoses - main ICD10: I20 Angina pectoris	-0.000281888	0.000886088	0.000134593	0.00174838	0.00230655	3.92304e-05	-0.00147586	-0.000720045	-0.0021997	-0.00116249	0.0046736	0.00103959	0.00435084	0.00153324	-0.000815613	-0.00164502	-0.0023119	-0.000933441	0.0011763	0.00163423	-0.00280659	0.00161741	0.0010789	0.00645358	0.00221664	-0.00538516	0.00159447	0.00383133	-0.000836976
ukb-a-533	Diagnoses - main ICD10: I21 Acute myocardial infarction	-0.00321325	0.00103631	0.000659173	-0.00360515	0.00346252	0.00761683	0.000699912	0.000598649	0.000293985	-0.00183894	0.00611304	0.0015522	-0.00119922	-0.000184127	0.000984451	-0.000433641	-0.00205877	0.000284801	0.00087669	0.00244004	0.00222111	-0.000542583	-0.00113945	0.00721263	0.00340846	-0.00464236	-0.00126877	0.00178692	0.000744828
ukb-a-534	Diagnoses - main ICD10: I25 Chronic ischaemic heart disease	-0.000769707	0.000967338	0.000976776	0.000894654	0.00554771	0.00114079	-0.000742127	-0.00491505	-0.00192114	0.00191781	0.0147872	0.00582164	0.00189013	-0.00234195	0.000732779	0.00134111	-0.00620807	0.00046817	-0.00201742	0.0028343	0.00644753	0.00461571	0.000454333	0.00623931	0.00296208	-0.00221937	-0.00190383	0.0061727	-0.0065069
ukb-a-535	Diagnoses - main ICD10: I30 Acute pericarditis	0.000384904	-0.000203298	-1.25973e-05	-0.000104392	0.000813185	-0.000417757	-3.89066e-05	-2.42629e-05	-0.000187453	-0.00021211	-5.56014e-05	-6.62436e-05	0.000127829	-0.000400723	5.30186e-05	-0.000169811	-0.000515313	-5.81821e-05	0.000222382	8.36379e-05	-0.000221579	-0.000668141	0.000232027	0.000344598	-4.86509e-05	-0.00035354	0.000284703	0.0017747	5.25523e-05
ukb-a-536	Diagnoses - main ICD10: I48 Atrial fibrillation and flutter	-0.000880082	0.00273395	0.00109701	0.000375057	-0.00309196	0.000571265	-0.000285908	0.00368858	0.00161319	-0.00225221	0.000835412	-0.00254765	-0.0030205	-0.001601	0.00107593	-0.00065162	0.00128647	0.000878462	0.000178562	0.00110201	-0.00113757	0.00116521	0.000253261	0.00150031	-0.00248685	-0.00011324	0.000513183	-0.00197574	0.00532072
ukb-a-537	Diagnoses - main ICD10: I80 Phlebitis and thrombophlebitis	0.000912546	0.000581201	-0.000787953	-0.00133594	0.00271042	-0.00201523	0.00062181	0.00354722	-0.000747579	-0.000366324	-0.00105137	-0.00145469	-0.00420184	-2.45468e-05	-0.000130927	0.000757528	0.000447979	0.000131897	-0.000243333	0.000292803	-0.002574	0.00148355	0.000373268	0.00282988	0.000814343	0.00157399	0.000686793	0.0038212	-0.000931646
ukb-a-538	Diagnoses - main ICD10: I83 Varicose veins of lower extremities	0.000631673	0.00158702	-0.00026233	-0.00583547	0.000939043	0.00216051	-0.00147381	0.00128246	0.00107312	-0.000693831	0.00484602	-0.00525927	-0.00407177	-0.00202471	-0.000711017	0.00129034	0.00275016	-0.000987875	0.000647757	-0.0031561	0.00572239	-0.00420353	-0.000996761	-0.00238152	-0.000235234	-0.00229637	0.00103516	-0.0121733	0.000631659
ukb-a-539	Diagnoses - main ICD10: I84 Haemorrhoids	0.00126833	0.00207761	0.000971981	-0.0038425	0.00706561	0.000394572	-0.000998328	7.81015e-05	0.000314787	0.000396446	-0.00225914	0.000493337	-0.00378198	-0.00406266	-0.00109638	-3.72662e-05	-2.4809e-05	-0.00194675	-0.00230017	-0.000398895	0.00403926	0.00680442	0.00120224	-0.00677535	0.00433269	-0.00121358	0.00160936	-0.00930935	0.00872632
ukb-a-54	Cancer code self-reported: lung cancer	-0.000169163	-0.000298196	-9.38446e-05	-0.000624666	0.000742487	-0.000643273	0.000168846	0.000490213	0.000340083	0.000327539	-0.000278308	-4.25866e-05	2.70979e-05	-4.51161e-05	-0.000137685	0.00015944	0.000625606	-0.000435846	9.83275e-05	-4.63596e-05	0.000547496	-0.000685176	0.000107216	-0.00167897	-0.000218934	-0.000248691	-9.29614e-05	0.00151332	0.000417375
ukb-a-540	Diagnoses - main ICD10: J22 Unspecified acute lower respiratory infection	0.000956608	-4.77707e-06	-0.00063493	0.00201231	0.00100442	0.000130882	0.000533288	-0.000236719	0.000121101	-0.000291858	-0.00638712	-0.00046829	0.000268468	-8.85262e-06	0.000262167	-0.000361472	-0.00198369	-0.00051137	-0.000304301	0.000275026	-0.00123175	0.000981954	0.000369278	-0.000694132	-0.000803348	-0.000517501	0.000521034	0.000413193	-0.000665625
ukb-a-541	Diagnoses - main ICD10: J33 Nasal polyp	0.000243065	0.000261197	-0.000750368	0.00169653	-6.80391e-05	-0.00166608	-0.000667077	0.00117329	0.000287524	-0.000510111	0.00150057	-0.00136464	0.00313579	-0.00239647	0.000677111	0.00136966	-0.00191281	-6.05973e-05	0.00062475	7.78688e-05	0.000318522	-0.00271636	-8.86972e-05	0.000898168	-0.00153452	-0.0025345	-0.00126126	-0.00107296	-0.000266313
ukb-a-542	Diagnoses - main ICD10: J34 Other disorders of nose and nasal sinuses	-0.00115374	0.00127297	0.000169447	0.00146922	0.000972945	-0.00276776	-0.000115095	0.00676932	6.20987e-05	-0.00129889	0.00237443	0.000553417	0.0016304	-0.00170297	0.000128686	-0.000961505	0.000157637	0.000321874	-0.00171365	-0.00010604	0.000961656	-0.000511424	-0.000695967	-0.00089315	0.00548128	-0.00371362	2.99462e-05	0.0010778	-0.000925699
ukb-a-543	Diagnoses - main ICD10: J44 Other chronic obstructive pulmonary disease	0.000377539	-0.000441192	-0.000570141	0.00204243	0.00118805	-0.00103977	-0.00030078	-0.000520683	0.000472561	0.000414869	0.00194038	0.000115712	-0.00027806	0.000739428	0.000156331	-0.000365613	-0.000654509	-0.00053504	-0.000136117	0.000264361	0.000589352	-0.00232023	0.000430933	-0.00241416	-0.00283867	-0.00110336	-0.000777555	0.00172579	-0.000737142
ukb-a-544	Diagnoses - main ICD10: K20 Oesophagitis	0.00133442	-0.000561679	0.000988247	-0.00253718	0.000214622	-0.0021712	0.00102198	-0.00135769	-0.00026516	0.00123717	0.00255328	-0.000994152	6.74025e-05	0.00124031	0.000113267	-0.00106069	0.000215114	-2.37003e-05	0.00163052	0.000407274	-0.00239534	0.000429538	-0.00019493	-0.001327	0.00298608	-0.0041443	-0.00162992	0.00205016	-0.00092681
ukb-a-545	Diagnoses - main ICD10: K21 Gastro-oesophageal reflux disease	-0.000328199	-0.00119477	-0.000770272	0.00160551	0.00934353	0.00132241	-0.000429114	0.00285166	0.000660072	-0.00213552	0.0110739	0.00422741	-0.00338583	0.00229302	-0.00109674	8.9955e-05	-0.00401707	-0.00011827	-0.00127404	0.000702521	-0.000175574	-0.000114511	0.000931804	0.00284911	0.000842482	-0.000974168	0.000376936	0.00284002	0.00170972
ukb-a-546	Diagnoses - main ICD10: K22 Other diseases of oesophagus	-0.000987711	0.00115618	0.00127242	0.00191873	0.000823386	0.000907652	0.00195417	-0.00106434	-0.000252829	-0.00248103	-0.00823034	-0.00106799	-0.00243953	-0.00300013	-0.000171791	-0.000632824	-0.00258767	-0.000285042	-0.000448251	0.000856862	0.00478278	-0.000170936	-0.00120953	-0.00271654	0.00121122	-0.00217742	-0.00176966	-0.0152621	-0.000918866
ukb-a-547	Diagnoses - main ICD10: K29 Gastritis and duodenitis	0.00185882	0.00163443	-0.00137206	0.0067985	0.00375208	-0.00416245	-0.005229	-0.000698618	0.000701319	-0.00175417	-0.00322733	-0.00263849	-0.00567801	0.000737956	-0.00012313	0.00138044	0.000148205	0.0035885	-0.000159439	0.000789192	-0.00489127	0.00363095	-0.000963948	-0.00104743	0.00496964	0.00104407	0.00451594	-0.00905154	3.95143e-05
ukb-a-548	Diagnoses - main ICD10: K35 Acute appendicitis	0.000542388	0.000787396	0.00038132	0.00198848	-0.00327538	-0.000164447	0.000430144	0.000395518	0.000846013	-0.00020414	0.00105198	0.00138157	0.000311248	-0.00152292	0.000219992	0.000367339	-0.000980446	0.000122349	-0.000586645	-0.000845528	-0.000828087	-0.001274	-1.29046e-05	-0.000835253	-0.000808208	0.00149983	-0.00078092	-0.000884174	-0.00163442
ukb-a-549	Diagnoses - main ICD10: K40 Inguinal hernia	-0.00235875	-0.00194135	-0.00117612	-0.0048062	-0.00301754	3.3422e-05	0.000170906	0.00860264	-0.00275932	-0.00075789	-0.000528351	0.000969435	0.0052753	0.000849472	-0.00131879	-0.00188576	0.00159875	0.00170376	-0.000370932	-0.00110336	-0.000476564	0.000949089	-0.000763773	0.00127207	0.00104485	-0.00367084	-7.05319e-05	0.0074952	0.00227503
ukb-a-55	Cancer code self-reported: breast cancer	0.00173155	-0.000417566	-0.000995993	-0.00618121	-0.00106478	0.000111745	-0.000689096	0.00142078	-0.00147985	-0.00296705	0.00836557	0.00036346	0.000779129	0.00378136	-0.000132774	0.000681222	0.0030639	-0.00114732	0.000380277	-0.000805126	0.00106295	0.0021489	0.000119151	-0.0120479	-0.00658038	0.00599383	-0.0041083	0.0026273	0.00210574
ukb-a-550	Diagnoses - main ICD10: K43 Ventral hernia	0.000167979	0.000106463	-0.000782886	0.000670348	0.00396275	0.000711223	0.00160054	0.000177041	0.00058005	0.000608872	-0.00269071	0.00109695	-0.000748523	-0.00166126	0.000211792	-0.000266773	-0.00165412	-0.000603528	0.00091613	0.000915198	-0.00109996	-0.00347561	5.63433e-06	0.00125553	-0.00285336	-0.0020541	-0.00201894	0.00473398	0.00147292
ukb-a-551	Diagnoses - main ICD10: K44 Diaphragmatic hernia	0.000244049	-0.000154535	-0.00104125	-0.00288932	0.000133618	-0.00187993	0.0011116	-0.00292209	-0.000311559	0.00387667	0.00468392	-0.0022436	0.000453445	-0.000422418	-0.000394983	-0.00105663	-0.00365812	0.00098662	0.00105454	0.00104421	0.00209207	0.00248223	0.000289974	0.00411463	-0.00147789	0.000438678	0.00104685	-0.000380299	0.000714039
ukb-a-552	Diagnoses - main ICD10: K50 Crohn's disease [regional enteritis]	-0.000135115	0.000576991	7.36172e-05	-0.000431518	0.00162186	-0.000582829	0.000269793	0.000864118	0.000198004	-7.55035e-05	-0.00332796	-0.00105053	0.0023609	0.000524388	-0.000366131	0.00037697	-0.000220428	9.10447e-05	-0.000105208	0.000764909	-0.000467271	-0.000389765	-9.21636e-05	-0.00117161	0.00116214	0.00048358	-0.0010538	-0.000616925	0.00170624
ukb-a-553	Diagnoses - main ICD10: K51 Ulcerative colitis	-0.00192755	0.000455499	4.55046e-05	-0.00253532	0.00116589	-0.00227808	0.00129498	-0.00210937	0.000167259	-0.000839534	-0.00146369	0.00151009	-0.00116766	0.000417439	-0.000280721	0.000416512	0.00041305	-5.81435e-05	0.000828544	-0.00121328	-0.000248115	-0.0012618	-0.000283191	-0.0010215	0.000144642	0.000120815	-0.00256132	-0.00318806	-0.000817502
ukb-a-554	Diagnoses - main ICD10: K52 Other non-infective gastro-enteritis and colitis	0.000671999	-0.00060665	-0.000514518	0.0095878	-0.00180043	0.0025035	3.02473e-06	0.00662796	0.000546174	0.00388073	0.00367227	0.00400818	-0.00400418	-0.00213048	6.28022e-05	0.00325064	-0.00441342	-0.00138815	0.000666029	-0.00113172	0.00633076	-0.00373626	0.000604001	-0.00124024	0.00600978	0.00375115	-0.00247825	-0.00659597	-0.00324354
ukb-a-555	Diagnoses - main ICD10: K57 Diverticular disease of intestine	-0.00218775	0.000698487	0.000261901	-0.00175885	-0.00481139	0.000256012	-0.00269505	-0.000764032	0.00218329	-0.00244032	-0.00363508	-4.56105e-06	0.00257245	-0.00191215	9.01196e-05	-0.00319407	-0.00559693	-0.00225027	0.0016257	0.00114091	-0.00145662	-0.00428828	-0.00035465	-0.00214015	0.00219348	-0.00701883	-0.00069509	0.000768096	-0.00181355
ukb-a-556	Diagnoses - main ICD10: K60 Fissure and fistula of anal and rectal regions	-0.0015921	9.63268e-05	-0.000226817	-0.00210467	0.00172298	0.0021337	-0.000147259	-0.000955486	-0.00109749	0.000464057	-0.00306167	-0.000336498	-0.000570396	0.00119719	-0.00017987	-0.00123932	0.00303596	-0.000620122	0.00149548	0.000131928	-0.000843184	-0.000513111	0.000114292	-0.00522954	0.000281247	0.00192289	0.000967899	0.00376414	0.000730548
ukb-a-557	Diagnoses - main ICD10: K62 Other diseases of anus and rectum	-0.000339658	-0.00108177	-0.00225208	-0.00136216	0.00490145	-0.000310496	0.000596019	-0.00364116	-0.000805551	-0.0025179	-0.00640462	0.00986598	-0.00272829	-0.00273348	-0.000156673	-0.00405216	-0.00255311	-0.000715019	-0.00106928	-0.000279889	0.00295199	-0.00152393	-0.00072667	-0.00132758	-0.00191883	-0.000768659	0.00202142	-0.013928	0.00402003
ukb-a-558	Diagnoses - main ICD10: K76 Other diseases of liver	-0.000177092	-0.000161153	-6.90598e-05	-0.000836011	-0.000102255	-2.23881e-05	0.000112008	0.00108094	-0.000453279	-0.000708966	0.00047482	0.00106334	-0.000193104	0.000285785	0.000469991	-0.000155436	0.000199367	-0.000270463	-8.99559e-05	6.40923e-05	0.00103478	0.000726092	0.000181207	-0.00159344	0.000449748	-0.000373669	-0.000136221	0.00125678	0.00044889
ukb-a-559	Diagnoses - main ICD10: K80 Cholelithiasis	0.00230618	0.00262323	-0.000650311	0.00933022	-0.0012928	-0.00715373	-0.00329963	-0.00213433	0.000525901	0.00384387	0.00238683	-0.000930824	0.0036559	0.00281343	-0.00114229	-0.000128229	-0.00565989	-0.000347916	0.00130313	0.00113	0.00255684	0.00319963	0.000723026	0.00586415	-0.0012115	-0.0025573	0.000417966	-0.00290916	-0.00446963
ukb-a-56	Cancer code self-reported: small intestine/small bowel cancer	-3.84673e-05	-0.000156008	-0.000199245	-0.000247882	0.00124421	0.000183304	-0.000181344	-0.000473783	-0.000182291	-8.15217e-05	0.000611094	-0.000637093	-0.00114833	-0.000476108	0.000139533	-1.2376e-05	-0.000990864	0.000364502	-0.000128261	0.000297705	0.000829229	-0.000707989	0.000238643	0.00111733	1.65209e-06	-0.000115328	-0.000220291	0.00108468	0.000262632
ukb-a-560	Diagnoses - main ICD10: L03 Cellulitis	-0.000676555	-0.000135219	-0.00126554	-0.000178121	0.001056	-0.00302669	0.000237569	0.00139333	0.000693786	-1.14781e-05	0.000797358	0.00238518	0.0005959	-0.000587146	0.000350481	4.86772e-05	-0.00271881	3.82698e-05	-0.00170922	0.00162562	-0.000850887	-0.00287801	0.000208403	0.00238997	0.00178663	0.000252485	0.00160554	-0.0114541	-0.00128131
ukb-a-561	Diagnoses - main ICD10: M10 Gout	-0.000189495	-0.000264478	0.000221313	0.000290664	-0.000778956	-2.53441e-05	-0.00030999	-0.000257912	-0.000276058	0.000476026	-0.000508583	-0.000340739	-0.0014732	9.6511e-05	-7.82686e-05	0.000266602	-0.000351813	0.000148115	0.000437413	6.33205e-05	0.000647534	-8.32474e-05	7.72946e-06	-4.05431e-05	-0.000308928	0.000940573	-0.000260257	-0.00075179	2.98731e-05
ukb-a-562	Diagnoses - main ICD10: M16 Coxarthrosis [arthrosis of hip]	0.00173615	0.00151096	1.37155e-05	0.000851558	-0.00333092	0.00445884	0.000709629	4.89585e-05	-0.000511754	0.00173198	0.00375943	0.00140181	0.00200568	0.000493756	0.000949217	0.00158871	0.00284708	0.00065168	-0.000208318	0.000789018	0.00114502	0.00275622	0.00150213	-0.00248631	0.00196489	0.00269522	-0.00360358	0.0204189	0.00208472
ukb-a-563	Diagnoses - main ICD10: M17 Gonarthrosis [arthrosis of knee]	0.00284176	-0.00045473	-8.52705e-05	0.00210871	0.0049246	0.000906294	-0.000849358	-0.00151609	0.00103832	0.00195169	0.00205324	-0.00518102	-0.00292792	-0.00343805	-0.000508014	0.00223888	0.0039481	-0.000257602	-0.000954204	0.000263779	-0.000461035	-0.00335078	-0.000962567	-0.00395181	-0.00294961	0.0030805	-0.0013202	-0.00585642	-0.0016694
ukb-a-564	Diagnoses - main ICD10: M20 Acquired deformities of fingers and toes	0.000610612	-0.00133952	-0.000857385	0.00147495	0.00440709	-0.00174421	-0.000741983	-0.00534306	0.000222732	-0.00376218	0.00366606	-0.000560584	-0.000917783	2.61641e-05	-4.57536e-05	-0.000812914	-0.00185404	-0.000508316	4.69854e-06	-0.000341156	-0.00597556	0.00332787	0.00128199	0.00273561	-0.00052293	-0.00330114	0.00511723	-0.00990777	0.00200349
ukb-a-565	Diagnoses - main ICD10: M21 Other acquired deformities of limbs	-0.000319748	0.000349259	-0.000296644	-0.000374078	0.00112494	0.000100881	2.76822e-05	0.000440863	0.000398808	0.000150394	-0.000525728	0.000126434	0.000696731	-0.000411095	-0.000277918	0.000414776	-0.000162712	0.000475775	0.000543859	0.000253965	0.000853124	-0.00119672	0.000215	-5.80185e-05	0.000929713	0.000517562	-0.00077787	-0.000180163	0.000762898
ukb-a-566	Diagnoses - main ICD10: M23 Internal derangement of knee	-0.00140777	-0.00064564	0.00190804	-0.00130569	0.00208036	-0.00263052	-0.00116661	0.00403819	0.000200818	-0.00134786	-0.00979781	0.0035295	-0.0028831	-0.00154101	-0.000247686	-0.000349217	-0.00378997	-0.00130473	-0.0023263	-0.00227601	-0.00286307	0.00416747	0.000248583	-0.00202112	0.00854622	-0.000495969	-0.00309719	-0.00809469	-0.00217277
ukb-a-567	Diagnoses - main ICD10: M24 Other specific joint derangements	0.000169923	1.21901e-05	-0.000671921	0.000927379	0.000399607	0.000762571	0.000550938	0.000737258	0.00152648	-0.000794956	0.00228677	-0.000112876	-0.000739877	-0.000929331	9.84333e-05	-0.000133843	-0.000269802	0.000306599	-1.70624e-05	4.26725e-05	-0.000776362	-0.000379296	-0.000144116	-0.000509033	-0.00149843	-0.00123242	9.184e-06	-5.67606e-05	0.00170708
ukb-a-568	Diagnoses - main ICD10: M25 Other joint disorders not elsewhere classified	-0.000593978	-0.00140083	-0.000189587	0.00552133	0.00505688	0.00340308	8.52998e-05	0.00114118	-0.000331159	-0.000740587	-0.0022518	-0.00303265	-0.00209539	-0.000514448	-0.000872726	-0.000958278	0.00656919	-0.000656197	0.000807568	0.000230802	0.00200304	-0.00300913	-0.000342628	-0.00346888	0.00307103	0.000196281	-0.000919188	0.00205699	0.000230687
ukb-a-569	Diagnoses - main ICD10: M54 Dorsalgia	0.000596045	-0.000900284	-7.2049e-05	-0.0015132	-1.14401e-05	0.00182383	-0.000860245	0.00054547	-0.00239299	0.000338654	0.00334026	-0.000548997	0.002467	0.000820433	0.0001761	5.96567e-05	0.000435277	0.000116993	5.73805e-05	0.000388812	0.00446709	-0.00218088	-0.000788414	0.00637471	0.00143178	6.08602e-05	-0.0036488	-0.00612821	-0.000979224
ukb-a-57	Cancer code self-reported: prostate cancer	-0.000354598	-0.00171603	-0.000685886	-0.00410478	0.00291378	-0.00281483	-0.0015048	0.000246147	-0.00016731	-0.00220945	-0.000983291	-0.00173649	-0.00341714	-0.000439642	-4.26459e-05	-0.00218506	2.81963e-05	-9.73589e-05	-0.00117925	-0.000558921	-0.0012268	0.000405439	0.00272452	-0.00127175	0.000449361	-0.00196907	0.000444581	-0.00388678	0.000842538
ukb-a-570	Diagnoses - main ICD10: M67 Other disorders of synovium and tendon	-0.000758548	0.000274053	-0.000550699	0.000370006	-0.000335623	-0.00257247	0.00068171	0.00044703	0.000556206	-0.00138535	-0.00174259	0.00182738	-0.000478613	-0.00281298	0.000611114	-0.000394747	-0.000345275	-0.000964402	0.000812131	-0.000156843	0.00207242	-0.00190631	-0.00109967	-0.0015329	0.00132718	0.00103277	-0.000956018	0.00282656	-0.00170828
ukb-a-571	Diagnoses - main ICD10: M70 Soft tissue disorders related to use overuse and pressure	-0.000243212	-2.77595e-05	-5.93101e-05	-0.0002836	0.00090245	-0.000808092	0.000283799	0.00194641	0.000312254	-0.000548084	0.000952275	-0.000128393	-0.000196048	-7.33048e-05	0.000126982	-0.000709165	-0.00109437	-0.000401605	0.000675618	0.000684802	-5.45733e-05	0.00183455	0.000790801	-0.000810113	0.00180216	-0.0004427	0.000884275	0.00178605	0.00141853
ukb-a-572	Diagnoses - main ICD10: M72 Fibroblastic disorders	0.00205676	-4.4772e-05	-0.0011186	0.00277671	3.88249e-05	0.00133479	-0.00119172	-0.00102179	0.00024842	-0.000980849	-0.00351534	-0.000603404	-0.00112261	0.000472041	0.000301148	-0.00063777	0.000309849	-0.000551692	-0.000212367	0.00143157	-0.00263085	-0.000165273	-0.000249087	0.000655313	0.000825765	0.00225036	0.00206687	-0.00144977	0.000212102
ukb-a-573	Diagnoses - main ICD10: N19 Unspecified renal failure	-0.000201654	-0.000148149	8.1378e-05	0.000174473	0.000124855	9.38788e-06	0.000142107	-0.000763807	0.000193164	-0.000472486	0.00158606	0.000775652	0.000622681	-0.000108971	0.000103785	4.63873e-05	-0.000344601	-0.000125811	4.99642e-05	-1.32852e-05	-0.000394987	0.000344035	-0.000228893	0.000225757	0.000706718	-0.000212927	-0.000267734	0.000816693	-0.000556579
ukb-a-574	Diagnoses - main ICD10: N20 Calculus of kidney and ureter	1.86462e-05	0.000367362	-0.000561339	-0.00100268	-0.00231757	-0.00126498	-0.000877032	-0.000354916	0.00176544	-0.00285842	-0.00228404	-7.92866e-05	0.000393465	0.00208086	-0.000118123	-0.00106391	0.00283306	0.000852355	0.001758	0.000275122	0.000101551	-0.000290436	-0.000846132	0.000547404	-0.000616127	-0.001221	0.000969963	-0.00258237	0.00226592
ukb-a-575	Diagnoses - main ICD10: N32 Other disorders of bladder	-2.63645e-05	0.000474888	-8.49761e-05	-0.000887917	-0.00261011	-0.00123948	0.000134862	-0.00124801	-0.0010311	0.000301821	0.00502402	-0.0022909	-0.00178534	1.80375e-06	5.27824e-05	-0.000239335	-0.00434551	-0.00133765	-0.000896342	-0.000227393	0.00249167	-0.0031094	-0.000701102	0.00277505	-0.0019094	-0.000660047	0.00109384	0.00897069	-0.00102624
ukb-a-576	Diagnoses - main ICD10: N40 Hyperplasia of prostate	0.000973869	-0.000425083	0.00165122	7.7136e-05	-0.00276278	0.00220805	-4.23162e-05	0.000527429	0.000806888	-0.00267608	-0.0021617	0.00107005	-0.00274861	0.000129077	0.000557098	-0.00172279	-0.00255115	-0.00136891	0.00121593	0.000471987	0.000668998	-0.00355536	0.000218719	0.00291779	-3.52999e-05	0.000576127	0.00150041	-0.0132891	-0.000610438
ukb-a-577	Diagnoses - main ICD10: N81 Female genital prolapse	-0.00171613	0.000405517	0.000902097	-0.00328169	0.00476281	0.00236887	0.00127032	0.000761407	0.000437992	-0.00161283	-0.00385798	0.00198171	0.00211031	-0.00289081	0.000601494	4.73732e-06	0.00149686	0.000308422	-1.36294e-05	-0.00126533	-0.00430094	-0.000996962	0.00067275	-0.000623852	-0.000396844	0.000968374	0.00228295	-0.00200255	0.001874
ukb-a-578	Diagnoses - main ICD10: N92 Excessive frequent and irregular menstruation	0.000463994	0.00103428	-9.30002e-05	0.00264908	0.00357137	-0.00493038	-0.000120228	-0.00259962	0.00226927	0.000275592	-0.00944751	-0.000522463	0.00466736	0.00351832	-0.000227836	-0.000754311	0.00272598	-0.00098963	0.00206583	-0.00202342	-0.00119289	0.00172309	0.000182045	-0.00590032	0.00237132	0.00410088	-0.00118967	-0.0114709	0.000233819
ukb-a-579	Diagnoses - main ICD10: O75 Other complications of labour and delivery not elsewhere classified	0.000419144	-0.000176577	-6.61349e-05	0.000312411	8.80286e-05	-0.000153457	0.000355778	0.000629781	0.000177286	3.887e-05	-0.000315359	9.4571e-05	0.000395807	-0.000221095	0.000106728	0.000136225	-0.000256228	0.000200712	0.000283633	-0.000159577	-0.000641628	0.000185266	-3.34719e-05	-0.000822443	-1.03497e-05	-0.000364053	0.000135563	0.00188265	-1.74822e-07
ukb-a-58	Cancer code self-reported: malignant melanoma	0.000644188	7.01877e-05	0.000755366	-0.00163453	0.00331426	0.000416748	-0.00054908	-0.00353076	0.000187969	0.000525768	-0.00637512	-0.00023215	-0.00160423	0.00120556	-0.000298351	-8.94681e-05	0.00124965	0.000203054	0.00175306	0.00138601	0.00439893	-0.0012173	-0.000722737	0.0045521	-0.00173945	-0.00160919	-0.000230857	-0.00880781	0.00135863
ukb-a-580	Diagnoses - main ICD10: R04 Haemorrhage from respiratory passages	0.000547592	-2.8689e-05	0.00121305	-0.00113066	0.00249782	0.00372256	-0.000287387	0.000666297	-0.000481782	-0.000776268	-0.00271722	-0.000797845	0.000981397	-0.000151973	-0.000162423	0.000627741	-0.002314	-0.00123567	0.00197169	-0.000865321	-0.00180878	-0.00148336	-0.00027417	0.00231642	0.00292089	0.0024677	-0.00156674	-0.00328542	0.00032998
ukb-a-581	Diagnoses - main ICD10: R07 Pain in throat and chest	-0.000736847	0.00120443	-0.00121282	-0.00276274	0.0123713	0.00597666	-0.000539353	0.00230313	-0.00391719	0.00158889	-0.00815583	-7.4469e-05	-0.000611891	-0.000133283	-0.00103544	0.000167278	0.00392283	-0.000284143	-0.00265169	0.00259414	-0.00313071	0.00410733	-0.00197386	0.00616011	0.00868389	-4.83046e-05	-0.00167875	0.0025229	-0.00181117
ukb-a-582	Diagnoses - main ICD10: R10 Abdominal and pelvic pain	-0.00113875	0.00197585	-0.00517318	0.00776246	0.00766396	0.00647492	-0.00325839	0.00532178	0.00160825	0.0047308	0.00691267	-0.00212021	-0.00494924	-0.00537002	0.000967673	-0.00215716	0.00511954	-0.00223574	0.000474724	0.00226526	-0.00401352	0.00660004	-0.00138375	0.00516068	0.00139835	-0.000602524	-0.00938267	0.00193786	0.00188611
ukb-a-583	Diagnoses - main ICD10: R11 Nausea and vomiting	-0.000552598	0.000115513	-0.000621268	0.00241174	0.000419572	-0.00149786	7.71569e-05	0.00210979	0.00118061	-0.000742025	-0.00192854	0.00158706	0.00267578	0.000628355	-7.08428e-06	0.00089553	-0.000999211	-0.000180459	0.000475387	-0.000753563	0.000366481	-0.000231178	-0.000265269	0.000875022	-0.00201707	-0.000772673	-0.000698337	0.00190108	-0.000463623
ukb-a-584	Diagnoses - main ICD10: R14 Flatulence and related conditions	0.000133885	-4.46287e-05	-0.000121406	2.9966e-05	-0.00063537	-0.000602293	-1.11161e-05	0.00029889	0.000482767	0.00030629	0.000239495	-0.000952893	0.00114985	0.000402109	-0.000144855	-0.000290292	0.000289617	-9.30451e-05	0.00033978	2.36235e-05	0.000213866	0.00155732	0.000189269	-0.00137544	0.00024808	-0.000247169	0.000257755	0.00131695	-0.00027784
ukb-a-585	Diagnoses - main ICD10: R31 Unspecified haematuria	4.24909e-05	0.000928655	-0.00208989	0.00440464	-0.00317095	0.000233686	-0.00285735	-0.000147482	0.000933721	-0.000462296	-0.00131564	-0.00639518	-0.00465853	-4.85309e-05	-0.00124077	0.00237039	-0.00168822	0.00309958	-0.00076983	-0.000228106	0.00680908	0.000424088	-0.00058044	0.00419653	-0.0016892	0.000681897	-0.00206566	-0.0141327	0.00657352
ukb-a-586	Diagnoses - main ICD10: R35 Polyuria	-0.000516315	-0.00038855	0.0017056	0.000958841	0.00184187	-0.00294217	-0.000620112	0.0019507	0.000744132	-0.0012075	-0.000622332	-0.0015555	-0.000133086	-0.000289744	-0.000257673	-0.000383962	-0.000379048	-0.000388982	0.000821567	0.000333427	0.00291286	0.000568784	-0.000102284	0.00041273	-0.000596177	0.000811891	0.0014884	0.0061124	-8.96172e-05
ukb-a-587	Diagnoses - main ICD10: R55 Syncope and collapse	0.000162211	0.000275154	-0.000283159	5.84668e-05	0.00256346	0.000698187	0.00231529	-0.00180585	-0.000227495	0.00139078	0.00585209	0.00247654	-0.00500028	-0.00113487	-0.000175941	-0.000717893	0.00124604	-0.000667333	-0.000195663	-0.00131671	0.0031745	0.00124711	-0.000947751	-0.000522784	-0.000561085	0.00104231	0.000499335	0.00545975	-0.00356975
ukb-a-588	Diagnoses - main ICD10: R69 Unknown and unspecified causes of morbidity	-0.00181165	0.000548534	0.000694224	0.00502754	0.00401326	0.00771953	-0.00286604	-0.000407804	5.93201e-06	0.00297603	-0.00264481	0.00692343	0.00301014	-0.000880408	-0.000349441	-0.00180696	0.00272725	0.000754778	0.00133054	0.000519829	0.00898762	-0.00167337	0.000845322	-0.00571891	-0.000162406	-0.00313926	-0.00424996	-0.00524947	0.00368198
ukb-a-589	Diagnoses - main ICD10: S09 Other and unspecified injuries of head	0.000242425	0.000387793	0.000229869	0.000339195	0.00134535	0.000831265	-3.11055e-05	-0.000607701	0.000291325	-0.000354013	0.000613103	-0.00241653	0.000869968	0.00075878	-2.94211e-05	0.000293184	0.0018889	-0.000354148	-0.000951405	0.00081142	0.000183955	-0.00179792	0.000182459	0.000544638	-0.000692162	-0.000741853	-0.000801415	0.00230896	0.00175397
ukb-a-59	Cancer code self-reported: basal cell carcinoma	-0.00120351	-0.000220685	-0.000356105	-0.00286901	-0.00039865	-0.00178315	-0.000511613	0.00139832	-0.00031248	0.000698457	-0.00179019	-0.00202451	-0.0010915	0.00358045	-0.00103936	-0.000684482	-0.000970796	0.000292151	0.000210407	0.000636853	6.07574e-05	0.0038818	-0.000191359	0.00245173	-0.000658267	0.000797484	-0.00100237	-0.00471126	-0.00106693
ukb-a-590	Diagnoses - main ICD10: S52 Fracture of forearm	0.00274081	0.000819014	-0.000978282	-0.00523245	7.43277e-05	-0.000462951	-0.00124181	-0.00195945	0.000375569	-0.000378126	-0.000334843	-0.00121114	-0.00197465	-0.00136964	0.000288333	-0.00123066	-0.0045672	-0.00115515	0.000624574	0.000818914	0.00127809	0.000271978	-0.000988025	0.000687362	-0.000786033	-0.000701822	0.00051408	0.00481694	-0.00545269
ukb-a-591	Diagnoses - main ICD10: S66 Injury of muscle and tendon at wrist and hand level	-0.000112893	-6.03093e-05	-0.000269225	0.00152349	-0.001709	0.000679352	-0.000301215	-0.000132303	0.000592976	0.000591162	0.000677442	0.000613865	-0.00174816	0.000143174	-4.73553e-05	-0.000431584	0.000571157	-2.26264e-05	-0.00087114	0.000409229	-0.00114238	-0.00162684	-0.000114263	-0.00282153	0.00051208	0.000104408	-0.000440307	-0.0017964	0.00111533
ukb-a-592	Diagnoses - main ICD10: S76 Injury of muscle and tendon at hip and thigh level	-0.00028312	-0.000468111	0.000160446	0.00102363	0.000268078	-0.000755661	6.09689e-05	-0.000292018	0.000267922	4.43435e-05	0.000426313	-0.000368893	-0.000768069	-2.08331e-05	1.98848e-05	-0.00027126	0.000416858	0.00018365	0.000313906	-0.000166855	-0.000140979	0.000622659	-6.02942e-05	0.000594359	-0.00071318	-5.57991e-05	0.000274413	-0.0011015	0.000464267
ukb-a-593	Diagnoses - main ICD10: T84 Complications of internal orthopaedic prosthetic devices implants and grafts	-0.000491618	0.000566303	5.94419e-05	0.00544865	0.00417139	-0.000941688	0.000577744	0.00397647	-0.000221203	-0.000102046	0.00375572	-0.00236874	0.000706195	-0.00180018	5.28112e-05	0.000685377	0.000522402	0.000998455	0.00115198	-0.000227384	-0.00114104	0.000272314	-0.000505927	0.00358042	0.00476175	-0.000371351	-0.00145097	0.000152242	0.00104927
ukb-a-594	Diagnoses - main ICD10: Z09 Follow-up examination after treatment for conditions other than malignant neoplasms	-3.21736e-05	0.00114003	-0.000245504	0.000233545	0.00174058	-0.00236358	0.00113594	-0.000677938	-0.000671827	-0.00114871	0.00349557	0.00259953	-0.00298367	-0.00223056	-0.000306498	-0.000735219	-0.00443474	-0.00101073	0.00206546	0.000615552	0.000481686	-0.00484443	0.000291504	-0.00276246	0.000363436	0.000863596	0.00144368	-0.0102868	-0.00129757
ukb-a-595	Diagnoses - main ICD10: Z47 Other orthopaedic follow-up care	0.000812143	-2.87333e-05	-0.000441168	-0.00353348	0.00367338	0.00145034	-0.000435142	0.0022844	-0.00106271	-0.00186294	0.0019926	-0.00233958	0.00201728	0.000462638	0.000595645	-1.54679e-05	0.000970911	0.000116871	7.19542e-05	0.00103698	0.00653547	0.00297561	-0.000385944	0.00199398	3.25755e-05	-0.000186912	0.00150529	-0.00424905	-0.00198174
ukb-a-596	Diagnoses - main ICD10: Z80 Family history of malignant neoplasm	0.000197889	1.86337e-05	2.62436e-06	-0.000246189	-0.00094983	0.000758134	-0.000562023	-0.000396365	0.000486383	0.000495812	-0.000456754	-0.000936096	0.000177371	-0.000387228	-0.00027575	-0.000299273	-0.000353745	9.19784e-05	-0.000345266	1.28775e-05	0.0010748	0.000232995	0.000133286	0.00101077	-5.5388e-05	0.00065344	-9.50181e-05	-0.00156904	0.000126079
ukb-a-6	Time spent using computer	0.0100428	-0.00483395	-0.00496969	-0.0128852	-0.001606	0.0298301	-0.00460048	0.0088047	-0.00956663	0.013512	0.0245425	-0.0284551	-0.00979968	-0.00332425	-0.00788806	-0.0085216	-0.0130192	-0.0112131	0.0210318	-0.00526971	0.0169137	0.0162858	0.00325041	0.013076	0.00195744	-0.0237546	0.000755373	-0.151826	-0.00894368
ukb-a-60	Cancer code self-reported: squamous cell carcinoma	0.000321659	-3.97055e-05	-0.000199445	-0.00179393	-0.00129588	0.000329721	-0.000175405	-0.000592297	-0.00028719	-0.000267227	-0.00337887	0.000224707	-0.000376662	-0.000337653	5.33659e-05	-0.000291223	-0.000609989	0.000650771	-0.000385397	-0.000327048	-0.00115768	-0.00018351	0.00027393	-0.00137918	-0.00125131	-0.00013497	-0.000726752	0.00182362	0.000497856
ukb-a-61	Non-cancer illness code self-reported: hypertension	-0.00491026	0.00365198	0.00412289	-0.00848173	-0.0473026	0.0183374	0.00169139	-0.0260701	-0.00678495	-0.00820632	-0.0277734	0.0395736	0.0108504	0.00542753	0.00513286	0.00567561	-0.000456103	-0.000514283	0.00896546	0.00596377	-0.00255519	0.000506426	0.00198502	0.0138599	0.00990657	-0.0241658	0.00734517	0.0634419	-0.00271316
ukb-a-62	Non-cancer illness code self-reported: angina	0.000633678	0.00126069	0.00206419	0.000453519	0.00348687	0.0081843	0.000183814	-0.00570693	-0.00138413	0.0028811	0.00615978	0.00597583	0.00469348	0.00266567	0.00037946	9.72585e-05	-0.00326307	0.00166232	-0.000303688	0.00423138	0.00128605	-0.00134988	0.000736252	0.00626485	0.00625773	-0.00483654	0.00157954	0.00864788	-0.00104202
ukb-a-63	Non-cancer illness code self-reported: heart attack/myocardial infarction	-0.000487893	0.000529542	0.00158341	-0.0036982	0.0108124	0.00651268	-0.000230519	-0.0035865	-0.000109898	-0.0036927	0.0037045	0.0035038	-0.00308458	0.00524181	-0.000364882	0.000206229	-0.00120676	-0.000623916	0.00146927	0.00236236	-0.00286571	0.00184238	-3.50028e-05	0.00644175	0.00118425	-0.00484957	0.00200155	0.00942274	-0.00263052
ukb-a-64	Non-cancer illness code self-reported: pulmonary embolism +/- dvt	0.000120901	7.5114e-05	-0.00136828	0.00229374	0.00052349	0.0019678	-0.00109497	-0.000593716	0.000405405	0.00175108	0.000787945	-0.000471354	-0.000418309	0.00024402	-0.000857968	1.95421e-05	-0.00166961	0.00031514	0.00167461	0.000629524	0.000480537	-0.000808865	0.00118573	0.00198947	0.00426569	0.00372344	-0.000885513	-0.000900568	0.00191547
ukb-a-65	Non-cancer illness code self-reported: deep venous thrombosis (dvt)	0.00188841	-0.000402693	-0.0019554	0.000659867	0.00780989	-0.000850693	-0.000927055	0.00191834	-0.00228317	0.00144962	0.000379478	-0.00217677	-0.00535643	0.000507572	-0.000596073	-0.000281854	0.00232899	-0.00159133	0.000591001	0.00058865	0.000502357	0.00256628	0.00103919	0.00754258	0.00197161	-0.00123876	0.0029327	0.0178548	0.000835397
ukb-a-66	Non-cancer illness code self-reported: asthma	-0.00566583	-0.001959	-0.00411731	0.00771149	0.0123421	0.00302172	0.00111006	-0.00497865	-0.00239472	0.0172014	-0.00700279	0.00829341	0.0144428	-0.00933823	0.00110983	-0.00102771	-0.0123747	-0.0051585	0.000825519	0.00969237	-0.0125494	-0.0163967	-0.00177552	-0.0164742	0.00137153	0.00374857	-0.012112	0.00584553	-0.00977495
ukb-a-67	Non-cancer illness code self-reported: chronic obstructive airways disease/copd	-0.000320132	0.000217858	0.000462697	0.00219922	0.00322139	-0.00180674	0.000205839	0.000207054	-0.000348351	0.00139437	0.000851232	-0.00177512	0.00146525	-0.00097606	0.000376088	0.000133471	-0.000896033	-0.0001189	0.000122098	-0.000168501	0.00369943	-0.00137742	-0.000188062	0.0034359	-0.000212118	0.00201399	-0.000591904	0.00499209	-0.000355797
ukb-a-68	Non-cancer illness code self-reported: emphysema/chronic bronchitis	-0.00230417	-0.000830223	-0.000538994	0.00343323	0.00533744	-0.00135473	-0.000569297	0.00178083	-0.00318421	0.00323495	-0.00538672	0.00269915	-0.0027151	-0.00161261	0.00113333	-0.00181859	-0.00106839	0.000284938	0.00058945	0.000700467	-0.00344234	-0.0067422	-0.000645343	-0.00182481	0.00230709	0.000408476	0.00236816	0.00631892	0.000246338
ukb-a-69	Non-cancer illness code self-reported: sleep apnoea	-0.000566642	4.76043e-05	-0.000214516	0.00142526	0.00305238	0.000252546	0.000202128	-0.000246061	-0.000213594	-0.00138505	-0.00439288	0.00060645	0.000109587	0.000497298	-9.94744e-05	-0.000719555	-0.000438602	-5.35436e-05	0.000978842	-0.000216186	-0.000716251	-0.000510143	-0.000439871	0.000686259	-1.47988e-05	0.00022909	0.000657464	-0.000317066	-0.00142311
ukb-a-7	Time spent driving	-0.00560122	-0.0107188	-0.0059423	0.000148067	-0.0197285	-0.00119754	0.00527825	0.00971329	0.0115906	-0.0107365	0.00214279	0.020434	0.0180209	0.0287459	0.00129041	-0.00387455	0.0391298	0.00528144	-0.0146035	-0.0034375	-0.0301576	0.0292815	-0.00173725	-0.049487	-0.017659	0.0218304	-0.00492986	-0.0653238	-0.00730522
ukb-a-70	Non-cancer illness code self-reported: gastro-oesophageal reflux (gord) / gastric reflux	-0.000618056	-4.43106e-05	0.00132836	0.00831837	0.00610617	0.00411746	0.00013122	0.00062582	0.00236295	0.00309862	-0.00288576	-0.00470714	-0.00435836	-0.000346725	0.00135679	-0.00299497	-0.00632435	0.000178927	0.000893984	-2.04941e-05	0.000357364	0.00101643	-0.0012952	0.00668515	0.00225341	-0.00358591	0.000110775	-0.00191887	0.00110818
ukb-a-71	Non-cancer illness code self-reported: cholelithiasis/gall stones	0.000843416	-0.000373507	-0.00180807	0.00393825	0.000184757	-0.000258112	-0.00126459	-0.00146724	0.000889778	0.00105332	0.0076559	0.00466474	0.00391298	0.00107724	6.00427e-06	0.00043618	-0.00292068	-0.000423358	-0.000258859	0.000249638	0.00778487	0.000733931	0.00186201	0.000642895	0.00307082	0.0018531	0.00192632	0.0186414	0.000950786
ukb-a-72	Non-cancer illness code self-reported: kidney stone/ureter stone/bladder stone	0.000772369	-0.0006035	0.00038145	0.00240168	-0.00248282	-0.00236883	-0.000108139	0.000250289	0.000625614	-0.00278184	0.000986882	-0.00211567	-0.00126261	-0.00216421	-0.000279502	-5.03312e-07	0.000136098	0.000888383	-8.70088e-05	0.000199038	1.51849e-05	-0.00152588	0.000709757	0.0018134	0.0016311	-0.000199198	-0.000522056	-0.00522984	0.00192537
ukb-a-73	Non-cancer illness code self-reported: bladder problem (not cancer)	-0.000105184	-0.00032192	-0.001003	0.000510024	0.000739219	0.000144983	-0.000573282	0.000544874	-0.00047046	0.000189306	0.000566009	0.00366331	-0.000342496	-0.00101106	-0.000378989	-0.00125376	0.000342538	0.000985104	-6.10162e-05	0.0010145	-0.00059579	-0.00056822	-0.000318854	0.00435285	-0.00148313	-0.00276646	0.000359045	-0.00478822	-0.00118122
ukb-a-74	Non-cancer illness code self-reported: diabetes	-0.00262472	-0.00177058	0.000763073	-0.00470375	-0.00453049	0.00467263	-0.00248401	-0.00395647	-0.000499199	0.00161996	-0.00315059	0.0142084	-0.000256668	0.00920689	0.000633254	0.00524086	0.000181514	0.00309917	-0.00436308	0.00257495	0.000299498	-0.00351523	-0.00127572	0.00318666	0.00178099	0.00144248	-0.00294881	-0.00291669	0.00534258
ukb-a-75	Non-cancer illness code self-reported: type 2 diabetes	-0.000431648	0.000602116	-0.000454598	-0.00455787	0.00160929	0.00226234	0.00155311	-0.00336612	0.000544929	-0.000803914	0.00108308	0.00504202	0.00482672	0.00163946	0.000835722	1.16221e-06	0.00222904	0.0015976	-0.000182188	-0.000104887	-0.000477391	-0.000484343	0.000226286	0.000653821	0.000676447	-0.000221239	-0.00102021	0.00519186	3.8566e-06
ukb-a-76	Non-cancer illness code self-reported: hyperthyroidism/thyrotoxicosis	3.49021e-05	0.000811037	0.000502084	-0.00431772	-0.00112356	0.00165317	0.000170962	0.000877921	0.000409222	-0.000490716	0.00177281	0.00290248	0.00330346	-0.00165178	0.000289352	-0.000285592	0.00190552	0.00147398	0.0020447	-0.000654508	0.000501524	-0.000778345	-0.000185943	-0.00602637	-0.000496447	-0.0010399	0.000265349	0.00690546	-0.00270285
ukb-a-77	Non-cancer illness code self-reported: hypothyroidism/myxoedema	-0.000923624	0.00290969	-0.000925412	-0.00124516	-0.00246223	0.00173732	-0.00350593	0.00109183	-0.00224546	-0.00167696	0.00753722	0.00767697	0.000365636	-0.00258394	4.22754e-05	-0.00031365	0.00426478	0.00117831	0.000247236	0.00284498	0.00831791	-0.0030106	-0.0016107	-0.0124243	-0.000110206	-0.00203678	3.71377e-05	0.0115615	0.00897084
ukb-a-78	Non-cancer illness code self-reported: migraine	-0.00094016	-0.00181731	7.96355e-05	-0.000122982	0.00131573	0.00060547	-0.00181896	-0.0017295	0.000857478	-0.000900162	-0.0160107	-0.00265055	-0.00352745	-0.00276438	-0.000415481	-0.00036781	-0.00422334	-0.00201586	-0.000401689	0.000384839	0.00722508	0.00219098	-0.000260699	-0.000399575	-0.00349302	-0.00178472	0.0041324	0.00126289	0.00260554
ukb-a-79	Non-cancer illness code self-reported: glaucoma	0.000699144	-0.000117457	-0.00093566	0.000604668	0.00261447	0.00299305	-0.00104207	-0.00222095	0.0017246	-2.1533e-05	0.00502615	-0.00140427	0.000673771	0.00244061	0.000379147	0.00175482	2.83527e-05	-0.000727236	-0.000424188	-0.000226045	0.00245762	0.00258922	0.0014469	0.00782146	-0.00201147	-0.000404347	-0.00137943	0.00639919	-0.00373497
ukb-a-8	Drive faster than motorway speed limit	-0.000834903	-0.00286749	0.0133749	-0.0115196	-0.0549346	0.0104423	-0.00202746	0.0324163	0.018028	-0.00209825	-0.0049993	-0.0404847	-0.00617084	-0.00392627	0.00647969	0.000321249	0.0560642	-0.0119303	0.000505446	8.6266e-05	-0.0120754	0.0105781	-0.000741405	-0.0189233	0.0203218	0.0523192	0.0156156	-0.0188473	0.0102349
ukb-a-80	Non-cancer illness code self-reported: retinal detachment	-6.58328e-05	-0.000396409	-0.000252837	0.00049762	-0.000160548	0.000661018	-0.000126964	0.00223021	5.88473e-05	0.000255453	0.00292381	-0.00183289	-0.00113179	-0.000851914	3.68783e-06	-0.000382699	-0.000871547	0.000160297	-0.000534007	-0.00024256	0.0011529	-0.000777305	0.000163849	0.00140081	-0.00251813	-0.000311537	-3.44763e-05	0.0051185	-0.00210173
ukb-a-81	Non-cancer illness code self-reported: depression	-0.000107264	-0.000864755	-0.00247598	0.0118189	0.00457328	0.00138754	-0.00394745	0.00397865	-0.00505112	0.00476077	0.0192283	-0.00230162	-0.00319045	-0.00115006	-0.00222699	0.000814971	-0.00252234	0.00244254	0.00607653	-0.00143597	0.000996626	-0.00718761	-0.000630456	0.0136436	0.000511572	-0.0111838	-0.00330865	0.00999361	-0.00368613
ukb-a-82	Non-cancer illness code self-reported: anxiety/panic attacks	-0.000378505	0.000215569	-0.00135752	0.00556554	-0.000344452	-0.0028302	-0.0017277	-0.000835819	-0.00192028	0.000455253	0.00483808	-0.00179778	0.00104204	-0.000782175	-0.000146874	-0.000463185	0.000934183	0.000431384	-0.00186391	0.000863506	0.00147763	-0.00150918	-0.000336478	-0.00368278	0.000554173	-0.00460326	-0.00386016	0.00845547	0.00363709
ukb-a-83	Non-cancer illness code self-reported: mania/bipolar disorder/manic depression	-0.00020674	-0.000119221	-0.000294502	-0.000594137	-0.000607952	0.00140085	0.000187365	-0.00157903	0.000942788	-0.000310101	-0.000996498	0.000209073	0.00200741	-0.000347463	0.000435025	-7.27089e-05	-0.00155909	-0.000467264	0.000459555	-6.20811e-05	0.00105535	-0.00220055	-0.000279803	0.000514335	-0.00182303	-0.000459979	0.000759599	-0.0036112	-0.000264877
ukb-a-84	Non-cancer illness code self-reported: bone disorder	0.000831033	-0.0002362	-0.000851246	0.00156621	-0.000339763	0.000880864	0.000427251	-0.000222804	0.000525919	-0.000494112	0.00141263	0.000596637	0.000887179	0.000720961	-0.000735023	0.000550356	-0.0003343	-0.000141003	0.000594377	0.00028493	-0.000127061	-0.00182179	0.00014836	0.000177614	-0.000765766	-0.00105306	0.00074846	-0.000208681	0.000777823
ukb-a-85	Non-cancer illness code self-reported: back problem	0.00185134	-0.000415077	-0.0001821	0.00311833	0.00392638	0.000341451	2.75235e-05	-0.00721733	0.00125879	-0.00392724	0.00105174	0.00430326	0.00119651	-0.0014995	-0.000673637	0.000369049	-0.000282294	0.00161525	0.000704031	-0.000120713	-0.00435915	0.000244729	0.0015221	-0.00603128	-0.00318766	-0.00262539	9.23267e-05	0.00674271	-9.07129e-05
ukb-a-86	Non-cancer illness code self-reported: joint disorder	-0.00115265	0.00076532	-0.00100429	0.000353363	-0.00176115	0.0018331	0.000886504	7.06157e-05	-0.000535973	-0.0017104	0.00306408	0.000323352	-0.000656121	-0.000366623	-0.000534416	0.000984685	0.000383309	0.00145887	0.000789374	0.00055349	0.00162935	0.00217203	7.88287e-05	-0.002835	-1.37864e-06	0.00280314	3.39677e-06	0.000738165	0.00108983
ukb-a-87	Non-cancer illness code self-reported: osteoporosis	0.00320365	-0.00208474	-0.00132129	-0.000364839	0.00404375	-0.00108348	0.000325496	-0.000522705	-0.00186255	0.00148229	-0.00129716	-0.00200543	0.00182862	-6.95678e-05	-0.00120293	-0.0017304	0.00361026	8.81599e-05	-0.00235947	0.00102264	0.00105158	-0.00163297	-0.00120517	-0.00554023	0.00217932	-0.00331602	0.000730259	-0.0021859	0.00141792
ukb-a-88	Non-cancer illness code self-reported: ankylosing spondylitis	-0.000598849	-0.000469211	-0.000537901	0.000925823	7.75354e-05	-0.000520333	-0.000352831	-0.000399737	-0.000415878	-0.00105497	-0.00241605	-0.00119007	-0.000989407	-0.000556054	-0.000104951	-0.000804053	-0.00035496	-0.000414549	-0.0010715	-0.000124645	0.000377717	-0.00110758	0.000824264	0.001643	-0.000909995	0.000571377	0.000973631	-0.000388356	0.00112513
ukb-a-89	Non-cancer illness code self-reported: iron deficiency anaemia	-0.000283518	8.02868e-05	-0.000864462	0.000918669	8.03097e-05	-0.000426821	0.00029004	0.000430754	-0.000445867	0.000844231	-0.001755	0.000829575	0.00338625	0.000768033	-0.000595726	-0.00135255	-0.00120765	-0.00020009	0.000340854	0.000420044	-0.0034659	6.4319e-05	-0.00027975	0.000158113	0.0022382	0.00157889	-0.000549946	0.000829632	0.000739814
ukb-a-9	Sleep duration	0.0178537	-0.00386024	-0.00815709	0.0351426	0.00658715	-0.00903381	0.016403	-0.0139918	0.0208725	0.0288649	0.0113626	-0.0142175	0.0160585	-0.0387373	-0.0108525	-0.00402728	-0.0710884	-0.0113101	0.00326756	0.000913014	0.0183989	0.0166669	-0.0113379	0.00524218	0.00915223	0.0412073	-0.0253531	0.059478	-0.0109028
ukb-a-90	Non-cancer illness code self-reported: pernicious anaemia	0.000433477	0.000276778	0.000211045	0.00027412	0.00173308	0.00243519	0.000330325	-0.00112722	0.000171743	-0.000267739	-0.00284194	0.000915742	-0.00062549	0.000396353	-0.000123378	0.000262701	-0.000615107	0.000237622	-0.000720027	-0.000542012	0.00026486	-0.00160503	-9.61439e-06	0.00215864	0.00016769	-0.0018198	-8.72647e-05	-0.00192674	0.000885081
ukb-a-91	Non-cancer illness code self-reported: uterine fibroids	0.00142611	0.00035503	-0.00217606	0.00228301	-0.00391141	0.00191904	0.000230005	0.0084985	0.00242986	-0.00209506	0.00311784	-0.00238529	0.000514721	-0.00126441	0.00067196	0.000479069	-0.0022524	-0.00161671	0.000149835	2.32542e-06	0.00525346	-0.00339057	0.000344217	-0.00125728	-0.000857018	0.0040212	0.00287099	-0.00647685	0.000309757
ukb-a-92	Non-cancer illness code self-reported: vaginal prolapse/uterine prolapse	-0.00111586	0.000929268	-0.000231213	-0.00535869	0.00194163	0.00319496	0.000861528	0.00129481	5.36906e-07	2.45796e-05	-0.00433516	-2.14589e-05	0.000124651	-0.00336605	0.000235282	-0.000383844	0.0016874	2.91529e-05	0.000372641	0.000604772	-0.000655511	-0.0019039	-0.000562268	0.00331988	0.00165592	-0.00162724	-0.00204988	-0.00496082	0.000543477
ukb-a-93	Non-cancer illness code self-reported: allergy or anaphylactic reaction to drug	-0.000913711	-0.000137057	3.14378e-05	0.00668715	0.00353881	0.00269312	-0.000764918	-0.000885171	-0.00119916	-0.000295155	6.02276e-06	-0.000716759	0.00293199	0.000791828	0.000345468	-0.000506204	-0.000884169	-0.000730371	-0.000613853	0.000239532	1.58292e-05	-0.00100766	0.000235469	-0.00320411	-0.0011555	-0.00144241	-0.000389862	-0.00436592	-0.00174687
ukb-a-94	Non-cancer illness code self-reported: hayfever/allergic rhinitis	0.00111574	-0.00055058	-0.00306539	-0.0101699	-0.00694944	0.00824865	0.0053983	0.00444675	0.00297388	-0.0018698	0.00890391	-0.00445472	0.012589	-0.0091254	-0.00152114	-0.00236298	4.45924e-05	-0.00262796	-0.00042605	-0.00136213	6.51469e-06	-0.00971802	0.000298472	-0.0102453	-0.00125734	-0.000692462	-0.00312462	0.00605391	0.00356424
ukb-a-95	Non-cancer illness code self-reported: enlarged prostate	0.000566741	-0.00105888	0.00142601	-0.00400651	-0.000177426	0.00355141	0.00150537	0.000355812	0.0017766	-0.000888742	0.00860781	-0.000557879	-0.000451138	0.000824618	-0.000647412	-0.001026	-0.00161686	-0.00042061	-0.000325049	-0.00174036	0.00105433	-0.0010494	-0.00117317	0.00127545	0.000339275	-0.000595244	0.000481164	0.00129251	0.00228972
ukb-a-96	Non-cancer illness code self-reported: muscle or soft tissue injuries	0.000591067	-0.000365351	-0.00102613	-0.00190779	0.00188182	0.00036995	-0.000670088	-0.0012627	-0.00092723	0.000753689	0.00497435	-0.00156955	-0.000481665	-0.000751946	0.000103541	-0.000105142	0.00126708	-0.000868428	-0.00217654	-0.000555195	-0.00161078	-0.00137303	-7.58115e-05	0.00388872	0.00314078	-0.00286358	0.000571824	-0.00245552	0.000901356
ukb-a-97	Non-cancer illness code self-reported: nasal polyps	0.000352636	0.00057922	-0.000567683	-0.000426514	0.00163285	-0.0027043	-0.000395191	0.00225641	0.000478885	0.000376722	0.00235482	0.000284448	0.00479064	-0.00258727	-0.000150782	0.00035861	-0.00153097	0.0002462	0.00204618	4.37787e-06	0.000882495	-0.000736552	-0.0008605	0.00647413	-0.00132866	-0.00321702	-0.000860895	-0.00403782	0.000107334
ukb-a-98	Non-cancer illness code self-reported: hypopituitarism	7.52425e-05	5.32327e-05	0.000209093	-4.5679e-05	-0.000103786	0.000274148	6.7182e-05	1.39791e-05	-0.000414343	0.00030715	-0.00106874	-0.000303335	-9.09213e-05	0.000454071	-0.000112159	-0.000190706	0.000488484	-8.34728e-05	-0.000125459	5.58707e-05	-0.000151943	1.27581e-05	-4.40472e-05	-0.000378738	-0.000719654	-0.000449113	0.000158177	0.00144078	-0.000282045
ukb-a-99	Non-cancer illness code self-reported: eczema/dermatitis	-0.00153406	0.000867007	-0.00131232	-0.00122811	0.00199518	0.00667232	-0.00321535	0.0056015	-0.00223037	0.0038987	0.000571535	-0.00159346	-0.00186378	0.000336181	-0.000484631	-0.000210572	0.00124725	0.00148557	-0.00234645	0.000157157	0.00750266	-0.00271455	0.00110009	0.00179981	-0.00340358	0.000346056	0.000224406	0.000241974	-0.0020621
ukb-d-100920_0	Type milk consumed: did not have milk	0.000777675	-0.00528503	-0.0031545	0.00495344	-0.00193638	-0.0210662	0.000299034	0.00517136	-0.017093	-0.000943762	-0.00643671	0.00112682	-0.00413638	0.00742121	0.00203907	0.00187385	-0.00338875	-0.00280561	0.00260582	0.00237149	0.0120185	0.0127351	-0.00343826	0.00143109	0.0124314	0.0307295	-0.00204867	0.05966	-0.00764455
ukb-d-100920_2102	Type milk consumed: semiskimmed	-0.0205115	0.00529737	-0.00242688	0.00921339	0.00519627	0.0290851	-0.0044761	0.00621728	-0.00312361	-0.0109418	-0.000654664	-0.0105	0.0063403	-0.00522316	-0.000591067	-0.0129866	0.0116575	-0.0103775	0.00696704	0.00520396	0.0235834	-0.041698	-0.00422382	0.0234273	-0.0242544	0.00415872	-0.0111911	-0.0792677	-0.0146261
ukb-d-100920_2103	Type milk consumed: skimmed	0.0180198	-0.00592061	0.00371879	-0.000900653	-0.00494268	-0.000252888	0.0091641	0.000456436	0.00864385	0.00551322	-0.0335571	0.00809789	0.0021532	-0.00823617	-0.00232913	0.00984728	-0.0202126	0.00737141	-0.00385089	-0.0131811	-0.0538333	0.0564142	0.0142608	-0.011667	-0.0100441	-0.0413071	0.00823406	0.0465334	0.019396
ukb-d-100920_2104	Type milk consumed: wholemilk	-0.011859	0.00408168	0.00394198	-0.00382703	0.0240777	-0.00321105	0.000257827	-0.00332257	0.00363492	0.0195172	-0.0126931	-0.0171271	-0.00169494	0.0107408	0.00111775	0.00385076	0.0118235	0.00776649	0.000709644	-0.000650748	-0.00137853	-0.0189155	-0.00269548	-0.00337331	0.0158915	0.00576125	0.0109618	-0.0140824	-0.0168993
ukb-d-100920_2105	Type milk consumed: soya with calcium	0.000762457	-0.000912674	-0.005037	0.00955684	-0.021545	0.00475762	-0.00295697	0.00675067	0.00575355	-0.0108051	-0.00769336	0.010968	-0.00853738	-0.00361274	0.000481987	-0.00470006	0.00755906	-0.00491251	-0.0029402	-0.00153028	0.0187225	-0.00996762	0.00186931	-0.032792	0.0074302	0.00962268	-0.0032856	0.0175343	0.0106149
ukb-d-1150_1	Usual side of head for mobile phone use: Left	-0.00689528	0.0046398	0.000985904	0.00343972	-0.00301605	0.0157452	-0.00711704	-0.00249093	0.014408	0.000340093	0.014679	-0.0207481	-0.00236285	-0.00750851	0.0038308	-0.00306934	0.00576846	0.00263603	-0.0010973	0.00151146	0.00262283	0.00880971	-0.00169787	0.00476157	-0.00561849	-0.00988311	0.00376375	0.033203	-0.000172582
ukb-d-1150_2	Usual side of head for mobile phone use: Right	0.00698052	-0.0051038	-0.000756337	0.0198946	0.000733941	-0.0120612	0.00627359	0.000604137	-0.012402	-0.000174349	-0.0342202	0.0167046	0.00316431	0.00280621	-0.0035585	0.00616863	-0.00511635	-0.00306263	-0.002648	-0.00309952	-0.00570286	-0.0110495	0.000115963	-0.0109276	-0.00489794	0.00879214	0.000799854	-0.040251	0.00229163
ukb-d-1150_3	Usual side of head for mobile phone use: Equally left and right	-8.52e-05	0.000464	-0.000229575	-0.0233345	0.00228211	-0.00368392	0.00084343	0.00188681	-0.00200594	-0.000165717	0.0195414	0.0040436	-0.000801459	0.00470233	-0.000272299	-0.00309927	-0.000652114	0.000426574	0.00374529	0.00158807	0.00308004	0.00223974	0.00158191	0.00616601	0.0105164	0.00109093	-0.00456359	0.00704811	-0.00211907
ukb-d-12336_irnt	Ventricular rate	-0.0496052	-0.0941402	-0.0342622	-0.11575	-0.262016	0.111154	0.0486673	-0.0517926	-0.0807261	0.0345496	0.00794844	0.232066	0.137654	-0.143933	0.00932851	0.0271932	0.0762542	0.0774751	-0.160606	0.00425717	-0.303463	0.00270279	0.0335931	0.0288334	0.346691	-0.0600301	-0.0864941	0.200513	0.00102181
ukb-d-12338_irnt	P duration	0.0319736	0.0441404	0.0135696	0.219674	0.170054	0.248894	-0.0231539	-0.291501	0.0224541	0.0188252	-0.237836	0.0096634	0.171749	0.0171977	0.0135564	0.0652848	0.0994721	-0.0272197	-0.0693	0.0165221	0.0915744	-0.0571229	0.0551223	0.132823	0.0892967	-0.0743544	-0.0401576	-0.331806	0.313044
ukb-d-12340_irnt	QRS duration	0.0634993	0.0719748	0.0259089	0.0126536	-0.19095	0.116527	0.0452519	-0.111342	0.178516	0.0996451	-0.0339326	0.0631599	-0.0734427	-0.0978106	-0.003991	0.0551901	-0.00527755	-0.00461711	0.0352817	0.0172472	-0.18792	-0.0914187	0.0310466	-0.169608	0.193744	0.0754165	0.0118258	-0.0479451	0.202543
ukb-d-1418_1	Milk type used: Full cream	-0.00225184	0.00101158	0.00141644	0.00612431	0.0139898	0.00418605	0.00340961	-0.00660223	-3.95e-05	0.00299031	0.00296041	-0.000287904	-0.000508876	0.00105775	-0.00271333	-0.00451785	0.0039809	0.00301373	0.0021481	-0.00301407	-0.00298962	-0.0157798	0.000271769	0.0109429	-0.0102314	-0.000861571	0.0048996	-0.00561567	-0.00324881
ukb-d-1418_2	Milk type used: Semi-skimmed	-0.00378996	-0.00136506	0.000854224	-0.00142222	0.00588168	-0.00204172	-0.00949708	0.00330148	0.00112402	-0.00217953	0.00530931	0.00564171	-0.0122534	0.00659315	0.00312981	0.0113698	-0.00693743	0.00646852	0.00823985	-0.0047644	-0.00606728	-0.00720969	-0.00388147	-0.0053718	0.0101239	0.00661531	0.00213974	-0.011238	0.00523078
ukb-d-1418_3	Milk type used: Skimmed	0.00235197	0.00224686	-0.00132349	-0.00444434	-0.0140579	-0.0013824	0.0042446	0.00760521	-0.000711814	0.00447654	-0.0139154	-0.0146117	0.000884381	0.00431484	0.000788396	-0.00193746	0.0031692	-0.00555696	-0.011093	0.00390638	-0.00327375	0.0213704	0.00579453	-0.000436299	-0.000368594	-0.00550071	-0.00829959	0.0138012	-0.00550043
ukb-d-1418_4	Milk type used: Soya	0.00125459	-0.000777494	-0.000446803	0.00313334	0.000565562	5.63e-05	0.00016663	0.00187953	0.000512911	-0.00566752	0.00881334	0.00322078	0.00995292	-0.00601147	-0.00133979	-0.00222018	-0.00186511	-9.64e-05	0.00322848	7.92e-05	0.0108432	0.000304685	-0.0016707	-0.0083705	-0.0045505	0.00156995	0.000698231	-0.0106495	-0.000821846
ukb-d-1418_5	Milk type used: Other type of milk	0.00154626	-0.000391443	-0.000602033	-0.00477057	-6.58428e-05	0.00101552	0.00114007	-0.00435694	-0.000697799	-0.00130048	-0.00111479	-0.0027689	0.000103975	-0.00191813	-0.000290861	-0.000311563	-0.000851799	-0.000124377	-0.00182218	0.0023994	0.00415247	0.000474608	0.000298337	0.00246403	0.000901787	0.00397331	0.00156323	0.0100632	0.00370992
ukb-d-1418_6	Milk type used: Never/rarely have milk	0.00088901	-0.000724433	0.000101677	0.00137954	-0.00631335	-0.00183372	0.000541843	-0.00182705	-0.00018733	0.00168067	-0.0020528	0.00880597	0.00182104	-0.00403617	0.000425232	-0.00238276	0.00250427	-0.00370453	-0.00070117	0.00139352	-0.00266503	0.000839754	-0.000812506	0.000771586	0.00412475	-0.00579625	-0.00100122	0.00363864	0.00063038
ukb-d-1428_0	Spread type: Never/rarely use spread	0.00524903	-0.000719023	-0.00137629	0.000316161	-0.0180415	-0.00738601	0.00389032	0.0109704	0.00407972	-0.00251698	0.014563	0.00591699	-0.00362322	-0.00218087	0.00356209	-0.00407193	0.0085246	0.000987194	-0.00525404	-0.00116101	-0.00443754	0.00697158	0.00145743	0.00566691	-0.00194548	0.00458393	-0.00696817	0.00823049	0.00902637
ukb-d-1428_1	Spread type: Butter/spreadable butter	0.00776625	-0.00237828	0.00378385	0.00704443	0.0292064	0.00621509	-0.00149472	0.00984053	0.00247291	0.00194874	-0.0167123	-0.0017881	-0.00717936	-0.00275966	-0.00790527	0.00741294	-0.00321059	-0.00679857	0.0091632	0.00158959	-0.0177118	-0.0271676	0.00116909	0.00295699	-0.00828678	0.0109873	-6.46e-05	0.00506795	-0.0149146
ukb-d-1428_2	Spread type: Flora Pro-Active/Benecol	-0.000502572	-0.000580548	-0.000142087	0.0019741	-0.00157006	0.0017196	-0.000206682	-0.00158395	-0.000301669	-8.48e-05	-0.00182695	0.00360259	-0.000138095	0.000329424	-0.000231203	-0.000493861	0.000663001	0.000242778	0.00194633	0.000397691	0.0013188	-0.00112301	-6.71e-05	-0.000830586	0.000583813	0.000596643	-0.000266239	0.000681414	0.00071814
ukb-d-1428_3	Spread type: Other type of spread/margarine	-0.0125127	0.00367785	-0.00226548	-0.0093347	#N/A	-0.000548791	-0.002214	-0.019227	-0.00625266	0.000655986	0.00397625	-0.00765352	0.0109407	0.0046111	0.0045729	-0.00284712	-0.00597704	0.00556859	-0.00585548	-0.000826281	0.0208303	0.0213189	-0.00255947	-0.00779331	0.00964844	-0.0161679	0.00729907	-0.0139799	0.0051701
ukb-d-1448_1	Bread type: White	0.0060965	0.00394189	-0.00111506	-0.00329026	0.0532259	-0.0182726	-0.00432781	0.0106485	-0.00344491	0.00724513	-0.011968	-0.000785281	-0.00436502	0.000517624	-0.00299671	-0.00484147	-0.0118058	-0.00244677	-0.00452186	0.00117107	-0.000867164	-0.0210869	-0.00194342	-0.00836511	0.00540813	-0.0285231	-0.000249212	0.043967	-0.00959404
ukb-d-1448_2	Bread type: Brown	-0.00141587	-0.00101061	0.00376054	-0.0106837	-0.00726663	0.00542808	0.00216841	0.00541882	-0.00663017	0.00147131	-0.00684767	-0.0140689	0.00782774	0.000363692	0.00243174	0.00121977	-0.00390392	-0.00464872	-0.000116876	-0.0010367	-0.0054873	0.0119773	6.28e-05	0.00172631	0.00736255	-0.00177602	-0.00889759	0.000690383	0.00168882
ukb-d-1448_3	Bread type: Wholemeal or wholegrain	-0.00399824	-0.00207935	-0.00143817	0.0092002	-0.0540716	0.00890647	0.00553341	-0.0202232	0.00812389	-0.0118249	0.0136856	0.0144114	-0.00787001	0.000811373	0.000625735	0.0065003	0.0183136	0.00560564	0.0116572	-0.00198121	0.00680328	0.0153039	-0.00219072	0.00556166	-0.0112123	0.0291575	0.00838622	-0.0425633	0.0050712
ukb-d-1448_4	Bread type: Other type of bread	-0.000682383	-0.000851912	-0.00120732	0.00477373	0.00811235	0.00393808	-0.00337399	0.00415587	0.00195118	0.00310845	0.00513022	0.000442766	0.00440729	-0.00169268	-6.08e-05	-0.00287857	-0.00260387	0.00148983	-0.00701841	0.00184686	-0.000448816	-0.00619425	0.00407136	0.00107713	-0.00155838	0.00114159	0.000760705	-0.00209414	0.00283401
ukb-d-1468_1	Cereal type: Bran cereal (e.g. All Bran, Branflakes)	-0.000458743	-0.000314375	-0.00211739	0.00787282	-0.00183302	-0.0026678	-5.44e-05	0.00760184	0.00301381	0.00353869	0.00629944	0.0119033	-0.00145439	0.0167421	0.000368185	-0.001186	0.0028853	-2.3e-05	-0.000233047	0.00486469	0.00951879	0.0112884	0.00586368	-0.0232362	-0.00275611	0.000656281	0.00599939	-0.0138135	0.0038916
ukb-d-1468_2	Cereal type: Biscuit cereal (e.g. Weetabix)	-0.00208135	-0.00112559	0.00077263	-0.0106892	0.00643688	-0.000774638	-0.00174069	0.000352856	0.00780322	0.0157797	0.00538175	-0.0178406	-0.00447067	-0.00563327	0.00412547	0.00640142	0.00178576	0.00190994	0.000619067	-0.0012631	-0.00876532	-0.00893465	-0.00833095	0.0122164	-0.014411	-0.00571159	-0.0184806	-0.0098933	-0.00268952
ukb-d-1468_3	Cereal type: Oat cereal (e.g. Ready Brek, porridge)	0.000720668	-0.000962699	0.00615043	0.0105714	0.00734421	-0.00861185	-0.00177843	-0.0136924	-0.00348757	-0.0187817	0.0149837	-0.0165558	0.0131838	-0.0316341	-0.000128421	0.00062436	0.00802212	-0.00460708	-0.00838558	0.00164598	-0.0107422	0.00194656	-0.0005507	-0.00357766	0.0127803	0.0149935	0.00300273	0.00453667	-0.00425392
ukb-d-1468_4	Cereal type: Muesli	-0.0023643	0.0014027	0.00287258	-0.0123761	-0.0292024	0.0275662	0.00985435	-0.00293799	-0.000655188	-0.00165955	-0.00674357	0.00530409	-0.0146878	0.0151482	-0.0021922	-0.00360421	-0.00714055	0.00355715	0.0124643	-0.00446472	0.00111665	0.00968291	0.00633615	-0.000124715	-0.00561596	-0.00366794	0.00675621	-0.0201743	0.00195234
ukb-d-1468_5	Cereal type: Other (e.g. Cornflakes, Frosties)	0.00418372	0.000999957	-0.00767822	0.00462106	0.0172544	-0.0155113	-0.0062809	0.00867569	-0.00667429	0.00112275	-0.0199214	0.017189	0.00742909	0.00537708	-0.002173	-0.00223558	-0.0055527	-0.000837059	-0.00446478	-0.000782933	0.00887213	-0.0139832	-0.00331818	0.0147222	0.0100028	-0.00627017	0.00272231	0.0393444	0.00109949
ukb-d-1508_1	Coffee type: Decaffeinated coffee (any type)	-0.00236928	0.00151307	-0.000739115	0.0051627	0.00331523	0.000851329	-0.00766399	-0.00337437	0.00194199	-0.00437915	0.0318194	0.012558	-0.00530504	-0.00415259	-0.00148891	0.000541423	-0.0188956	-0.000798528	0.00173918	0.00422077	0.0180035	0.0122468	-0.00432603	-0.0178904	0.00784192	-0.00623666	0.0167041	0.0172881	-0.000135194
ukb-d-1508_2	Coffee type: Instant coffee	1.37e-05	0.00340106	0.00289691	0.0229865	0.0302627	-0.0157734	0.00421456	0.00378182	0.00607115	0.00544693	-0.0081917	-0.0243814	0.0194108	0.0087268	0.0030523	-0.00329928	0.022194	-0.00327701	-0.00513282	-0.00441013	-0.0122755	-0.0225449	0.00783137	-0.0182457	0.00332178	-0.00581244	-0.018175	0.0100356	-0.00897317
ukb-d-1508_3	Coffee type: Ground coffee (include espresso, filter etc)	0.00375416	-0.00452466	-0.00128751	-0.0314263	-0.0311335	0.0120362	0.00180876	-0.00161865	-0.00538816	-0.00317155	-0.0171158	0.00616891	-0.00957333	-0.00734366	-0.00147471	0.003893	-0.00194587	0.00287223	0.00356457	0.0011008	-0.00405879	0.0110302	-0.00129072	0.0362259	-0.0144487	0.0109824	-0.000329966	-0.0156986	0.00596045
ukb-d-1508_4	Coffee type: Other type of coffee	-0.00139862	-0.000389483	-0.000870301	0.00327713	-0.00244446	0.00288595	0.001645	0.00121119	-0.00262583	0.00210377	-0.00651206	0.00565447	-0.00453245	0.00276941	-8.89e-05	-0.0011352	-0.00135262	0.00120333	-0.000170952	-0.000911397	-0.00166914	-0.000732113	-0.00221463	-8.96e-05	0.00328497	0.0010667	0.00180076	-0.0116251	0.00314793
ukb-d-1538_0	Major dietary changes in the last 5 years: No	0.00899296	0.000383985	0.00851856	0.0187013	-0.0112418	-0.0348788	0.00807162	0.0157464	-0.00446759	-0.00284825	0.0265635	-0.0283011	0.00554304	-0.00587695	-0.00236775	-0.00479433	0.0164082	-0.00480373	-0.00243969	-0.00614965	-0.00881805	0.00392683	0.00681754	-0.00113364	-0.0135092	-0.0152921	0.000442354	0.0163478	0.00811107
ukb-d-1538_1	Major dietary changes in the last 5 years: Yes, because of illness	-0.00724022	-0.000411953	-0.00395221	-0.0109516	-0.000480561	0.0132896	-0.00447949	-0.0183922	-0.00225087	0.0038288	0.00485609	0.0160455	0.00143845	0.0075802	0.000391585	0.00849333	-0.00469014	0.00141767	-0.00586972	0.0038146	0.00309808	-0.0050923	-0.0026219	0.0112804	0.0129574	-0.00441196	-0.00330049	-8.83e-05	-0.00371307
ukb-d-1538_2	Major dietary changes in the last 5 years: Yes, because of other reasons	-0.00175273	2.8e-05	-0.00456634	-0.00774976	0.0117224	0.0215893	-0.00359213	0.00264573	0.00671848	-0.00098056	-0.0314196	0.0122556	-0.00698146	-0.00170321	0.00197616	-0.003699	-0.0117181	0.00338607	0.00830935	0.00233505	0.00571996	0.00116546	-0.00419563	-0.0101467	0.000551859	0.0197042	0.00285811	-0.0162596	-0.00439804
ukb-d-1707_1	Handedness (chirality/laterality): Right-handed	0.0073176	-0.00109225	-0.00223693	0.0198476	-0.00316072	0.00712283	-0.00603993	-0.00411344	0.00564602	0.00479441	-0.00258084	-0.00663951	0.00727038	-0.00184222	0.000843298	0.00146357	0.00521791	0.00328578	-0.00278731	-0.002233	-0.00380561	-0.00191671	-0.0007395	0.0134912	-0.00728395	-0.0120487	-0.001139	-0.0165938	0.00199431
ukb-d-1747_1	Hair colour (natural, before greying): Blonde	0.00451769	-0.00363813	0.00074168	0.0130859	0.00874019	0.00175384	0.0105485	-0.0141253	-0.00145394	-0.00177519	-0.0039746	0.00536807	-0.00169257	0.0136889	0.000864673	-0.00250447	0.00700071	-0.000259969	0.00135269	-0.00260423	0.0289074	-0.015502	-0.00140533	0.00415601	-0.0111578	-0.00128294	-0.00119797	0.0137197	-0.00687806
ukb-d-1747_2	Hair colour (natural, before greying): Red	-0.00350516	-0.000167682	0.000114467	-0.000910713	-0.0139508	-0.00424781	0.00144507	-0.00203573	-0.00236142	0.0012751	-0.00449988	-0.00747664	-0.00987014	0.000866389	0.000641662	-0.00394696	-0.00381161	0.00246094	-0.00152215	-0.0013948	-0.0015984	0.0029478	0.000309524	-0.006905	0.00550569	0.00167035	0.000232973	-0.000305496	-0.0014839
ukb-d-1747_3	Hair colour (natural, before greying): Light brown	0.0115376	-0.00626656	0.00709478	0.0196854	0.000275479	-0.0030373	0.00705685	-0.00840632	0.00335972	-0.0123827	-0.0329641	-0.0111502	0.0179717	-0.00292759	-0.00154503	0.0056853	-0.00478466	0.000721598	-0.00354929	0.00160682	-0.000428184	-0.00104836	-0.00255398	0.00712135	-0.0137057	-0.00404111	0.0101897	0.000256462	-0.00443568
ukb-d-1747_4	Hair colour (natural, before greying): Dark brown	-0.0104416	0.00702787	-0.00732997	-0.0304192	0.00535892	0.000339378	-0.0162175	0.0069528	-0.000751651	0.0101441	0.0392462	0.00227312	-0.00735763	-0.0104294	0.00138026	0.00338642	0.00283191	-0.00249318	0.00315479	0.00423382	-0.0268378	0.014174	0.00579549	-0.00577415	0.015277	0.00104754	-0.00518507	-0.00084272	0.0167379
ukb-d-1747_5	Hair colour (natural, before greying): Black	-0.0034321	0.00288266	-0.00054493	-0.00177702	-0.00204136	0.00554487	-0.000424507	0.0174944	-0.000419536	0.00284045	-0.00225418	0.00260816	0.0030177	0.00132967	-0.00100639	-0.00374678	-0.0012544	-0.00013839	0.000528196	-0.00168194	0.00206935	-0.00186348	-0.00195991	0.000773522	0.00635737	0.0012474	-0.00558718	-0.0152494	-0.00244379
ukb-d-1747_6	Hair colour (natural, before greying): Other	0.00132363	0.000161828	-7.61e-05	0.000335584	0.00161754	-0.000352946	-0.00241116	0.000120083	0.00162853	-0.000101694	0.00444673	0.00837743	-0.00206914	-0.00252781	-0.000333365	0.00112649	1.81e-05	-0.000290998	3.58e-05	-0.000159673	-0.00211218	0.00129208	-0.000185798	0.000628266	-0.00227658	0.00135877	0.00154752	0.00242143	-0.00149643
ukb-d-20002_1278	Non-cancer illness code, self-reported: cataract	-0.00172604	-0.00150796	-0.000992433	-0.00280197	0.00256588	-0.00412573	0.000314913	-0.00105919	0.000944097	-0.000392751	0.000499509	0.00369318	0.000661711	-0.00175551	0.000258188	-0.00170739	0.00125712	-0.00106747	0.000300469	-0.000722953	-0.00172211	-0.00179955	0.000492819	-4.22e-05	-0.00425058	-0.00142126	-0.00105898	-0.00210362	0.00134547
ukb-d-20079_1	Day-of-week questionnaire completion requested: Monday	-0.0138614	0.00282792	-0.00844636	-0.0489608	-0.0305527	-0.00367756	-3.85e-05	0.000337767	0.0018677	0.0107317	0.0404457	-0.00242538	-0.000406208	-0.00476325	-0.000184415	0.00803657	0.0027126	-0.00518606	-0.00830778	-0.00286193	0.00523125	0.00225489	-0.00694964	0.0171553	0.0180977	-0.00205026	0.00392257	-0.0222164	-0.00602196
ukb-d-20079_2	Day-of-week questionnaire completion requested: Tuesday	0.00777544	-0.00274779	-0.00690077	0.0375242	-0.00434174	-0.0199624	-0.0216301	0.00885066	0.00314802	0.00254532	-0.0424802	0.0253329	0.019405	0.0161979	0.00919907	0.00952008	0.0147572	0.00147836	0.00206285	-0.00113544	-0.00183164	-0.00143489	0.00594008	-0.0607476	0.0177974	-0.0173609	-0.0210697	0.0368897	-0.0159974
ukb-d-20079_3	Day-of-week questionnaire completion requested: Wednesday	0.00200006	0.00996281	0.012258	0.025869	-0.0122325	0.0339179	0.00162623	-0.0216082	-0.0205617	-0.00970848	0.0185385	-0.0348208	-0.0136166	0.00282402	-0.00119472	-0.0121219	-0.0206421	0.0138053	0.00615573	-0.0035475	0.0299031	-0.0233942	0.00603838	0.0273832	-0.0194008	-0.003134	0.0203897	0.0410836	0.00300084
ukb-d-20079_4	Day-of-week questionnaire completion requested: Thursday	0.00342214	-0.0150365	0.011609	0.046125	0.0100177	-0.0174127	0.0185555	-0.0203028	0.0116169	0.0105357	0.0100648	0.0535107	-0.00703186	-0.0153284	-0.00533147	0.0144469	-0.0223473	0.00426994	-0.00723479	0.00393209	-0.0205575	0.00922729	0.000383062	0.0195699	0.0188628	0.00812376	-0.00111863	0.0409809	-0.00843103
ukb-d-20079_5	Day-of-week questionnaire completion requested: Friday	0.00592321	-0.00118307	0.000415084	-0.0502854	0.0225754	-0.0169588	0.00616225	0.0306399	-0.000437398	0.00800315	-0.0320911	-0.0426079	0.061574	0.00344516	-0.00978152	-0.0239755	0.00841083	-0.0308561	-0.00605972	0.00103315	-0.0189156	0.0131044	-0.00237241	0.00338389	-0.00138281	0.00360013	-0.00445018	-0.0542395	0.0408299
ukb-d-20079_6	Day-of-week questionnaire completion requested: Saturday	-0.00466665	0.00554109	-0.00924938	-0.0168108	0.0171859	0.0247017	-0.0025578	0.0044574	0.0052238	-0.0203874	0.00860268	0.00424303	-0.0607775	-0.00606653	0.00639415	0.00292198	0.0191902	0.0176779	0.0135477	0.00324521	0.0087269	0.00206797	-0.0029143	-0.0050901	-0.0365353	0.0122187	0.00123716	-0.0346552	-0.0160408
ukb-d-20090_367	Type of fat/oil used in cooking: Low fat olive spread for	0.00808558	-0.00360338	0.00489537	0.00225182	-0.015037	0.00974025	0.00463469	-0.00996142	-0.00207298	0.00758973	0.00378235	0.0162512	0.00913731	0.00264467	-0.000991891	0.000384593	0.00847031	-0.00189306	0.00139327	-0.00474318	-0.0153542	0.00967414	0.0022284	-0.00231939	0.00266593	-0.0191349	-0.00634747	-0.00654751	-0.000651194
ukb-d-20112_101	Illnesses of adopted father: None of the above (group 2)	0.0980941	-0.0200529	-0.00913916	0.117769	-0.107909	0.0196138	-0.0531584	0.054177	-0.0721494	0.00457311	-0.235935	0.0104531	0.0803359	-0.0335827	-0.0330498	-0.067773	0.0646995	-0.0258914	-0.0768194	0.0568824	0.33208	0.0924061	-0.0752959	0.0720621	0.0825623	0.0791149	0.0672838	0.132464	0.043354
ukb-d-20113_100	Illnesses of adopted mother: None of the above (group 1)	0.025144	0.0147806	-0.0351504	0.0843217	0.231787	-0.0689711	0.0167318	-0.157585	-0.119645	-0.0675284	0.186894	-0.0631369	-0.285257	-0.0253383	0.0300154	-0.0653522	-0.0197908	-0.0170024	-0.0211469	0.02236	-0.0387697	0.151375	0.0392853	-0.0145788	-0.166123	-0.0363315	-0.155943	0.208519	0.0610441
ukb-d-20113_101	Illnesses of adopted mother: None of the above (group 2)	-0.119976	-0.0141632	0.0235799	0.275947	0.0642871	-0.0438458	-0.0620453	0.0335211	0.044879	0.0995383	0.144019	-0.0476839	-0.0827331	0.125547	0.00686093	-0.0163162	-0.0106205	-0.0346546	-0.0753871	-0.0216866	-0.0358239	-0.0504267	-0.000115042	-0.0529499	-0.0194341	-0.129154	0.0747315	-0.395581	-0.0263787
ukb-d-20114_100	Illnesses of adopted siblings: None of the above (group 1)	-0.00259393	0.0151588	-0.0206885	0.034424	0.234742	-0.0395059	0.0237464	-0.183222	-0.00256483	0.0165643	-0.0197055	0.05057	-0.0804632	-0.197532	0.0416501	0.00838717	-0.0743773	0.0270169	-0.0185289	0.104864	-0.277966	0.0052934	-0.0134818	0.235732	0.133595	0.00788972	0.159922	0.368193	-0.221533
ukb-d-20114_101	Illnesses of adopted siblings: None of the above (group 2)	0.0547978	-0.0166842	-0.0551495	0.165275	-0.11527	0.0439982	0.103115	0.0562189	-0.000389558	0.07702	0.0310252	0.141732	0.0819808	-0.0684829	0.0334069	0.00728537	0.0408845	-0.0527152	-0.0157061	0.0449194	-0.264866	-0.0579141	0.0186	0.3081	-0.252326	0.0106091	0.0231976	-0.225916	0.107776
ukb-d-20116_0	Smoking status: Never	-0.00546169	-0.0139353	-0.00340141	-0.00385433	-0.0686399	0.00846078	0.0140992	0.00938933	0.00154297	-0.00507583	-0.0145618	-0.00860394	0.0370903	-0.00805352	0.00163693	-0.00564959	0.00398556	-0.0023182	0.00511525	-0.00839002	0.0122129	0.0181114	0.00669651	-0.0182138	0.00934192	0.0198954	0.0219276	0.0162588	0.00857586
ukb-d-20117_2	Alcohol drinker status: Current	0.00407955	-0.000764979	-0.00239794	-0.00113187	-0.00342667	-0.000591118	-0.000923166	0.00145712	-0.00290869	0.00646258	0.00570772	-0.00616245	0.00638711	0.00464409	0.000134358	-0.00167051	0.0163077	-0.00152272	-0.00180991	-0.00206573	-0.0108666	0.00789265	0.00168615	-0.00728061	0.00572904	-0.0019157	-0.000706388	-0.00828356	-0.00268608
ukb-d-20118_12	Home area population density - urban or rural: Scotland - Other Urban Area	-0.000112631	-0.000868821	0.000747226	1.77e-05	0.00266571	0.00480459	0.000956904	0.00196448	-0.000518621	0.000273381	0.00543082	0.000874304	0.00418761	-0.00187031	-0.000244	0.000926238	-0.000415384	-0.000326197	-0.00260043	-0.000839932	0.00292411	-0.00278532	-0.000168598	-0.000904896	-0.000203387	0.000201142	0.000524085	0.0100747	0.00156109
ukb-d-20118_13	Home area population density - urban or rural: Scotland - Accessible Small Town	-5.9e-05	0.000339393	0.000625218	0.00228914	-0.000307183	-0.00207877	-0.000469548	0.000217784	0.00024008	-0.000446271	0.00145484	-0.00211091	-0.000508725	0.00155956	0.000379024	-0.000814027	-0.00134027	7.95e-05	0.000517932	0.000108582	0.00104436	0.000783143	0.000796129	0.00152771	0.000456901	-0.00113123	-0.00156244	-0.00543483	-0.00194183
ukb-d-20118_16	Home area population density - urban or rural: Scotland - Accessible Rural	0.000707014	0.000125506	-0.000121522	0.000127306	0.000692512	0.000392475	0.00113859	0.000712087	8.22e-05	0.000574108	-0.00278727	0.000350731	0.00218824	-0.000506255	-2.68e-05	-6.1e-05	-0.000700309	-0.000457592	-0.000603278	-0.000108473	-0.00311796	0.00167662	-0.000120807	-0.000265315	0.000112723	-0.00110776	-0.00135536	-0.00374506	-0.000578917
ukb-d-20118_5	Home area population density - urban or rural: England/Wales - Urban - less sparse	-0.00590492	0.00390697	-0.000630822	0.00600452	0.0189904	-0.00131807	-0.00342059	-0.0101913	0.00305575	0.00170648	0.000806851	0.0107231	-0.00733074	-0.00868563	-0.00224849	0.00186973	0.0134593	-0.00203056	0.00251366	-0.00176663	0.00654207	-0.0115299	-0.00264519	0.0166236	-0.0118463	0.00137305	0.000555632	-0.0367362	-0.000439247
ukb-d-20118_6	Home area population density - urban or rural: England/Wales - Town and Fringe - less sparse	0.00320102	-0.000893832	-0.00161318	-0.00447169	-0.0137839	0.00354095	-0.00371227	-0.00163925	0.00239783	-0.00659538	0.00276809	-0.00252063	-0.00404541	-0.0066105	0.00171714	0.00481253	0.000886739	-0.000456371	0.00663358	0.00102149	-0.00893584	0.0112432	7.7e-05	-0.0150724	0.00405661	-0.000847709	-0.00623899	0.010025	0.00805287
ukb-d-20118_8	Home area population density - urban or rural: England/Wales - Hamlet and Isolated Dwelling - less sparse	0.000225891	-0.00104435	0.000102273	-0.00145784	0.00354447	0.000473358	0.00113681	0.00603991	-0.001539	0.0025077	-0.00796037	-0.0048597	0.000922088	0.00418241	0.000422525	-0.00165724	0.00105902	-0.000239817	-0.00287557	-0.00011382	-0.00191325	0.00128906	0.000695845	-0.00104874	-0.00329938	0.00216831	0.00134612	-0.00610276	-0.000138991
ukb-d-20126_0	Bipolar and major depression status: No Bipolar or Depression	0.0111881	-0.00468206	0.00342443	-0.0262678	0.0142923	0.011151	0.00530272	-0.0231613	0.00722616	-0.0160384	0.0968908	-0.00299357	0.00683339	0.0251111	0.00594928	-0.00691623	0.021595	-0.0137004	-0.00109847	0.00245923	-0.0159652	0.0317971	-0.00106885	-0.0283995	0.00348596	0.0146579	-0.00734879	0.0296919	0.000147567
ukb-d-20126_3	Bipolar and major depression status: Probable Recurrent major depression (severe)	-0.00474344	0.00607175	-0.00188615	0.01599	-0.011614	0.00282931	-0.00231942	-0.00565559	-0.0126187	0.00203039	-0.00981685	-0.0132777	-0.0122254	0.00498345	-0.00410136	0.00927803	-0.0160059	0.00886763	0.00378177	0.00153565	-0.00381813	-0.00444143	-0.0026547	0.0137035	0.011754	-0.00911735	-0.0008445	0.00317375	0.0194123
ukb-d-20126_4	Bipolar and major depression status: Probable Recurrent major depression (moderate)	-0.00743847	-0.00412064	-0.00499523	-0.00350424	-0.0170383	-0.00890202	0.00373526	0.0237116	0.00999823	0.00684137	-0.0409941	0.0177581	-0.00681961	-0.0227361	-0.00195677	-0.00139711	-0.0109015	-0.00104678	-0.00534253	-0.00540613	0.0110175	-0.00866488	0.0106589	0.0230773	-0.0117872	-0.00863229	0.00411058	-0.0514738	-0.0114552
ukb-d-20126_5	Bipolar and major depression status: Single Probable major depression episode	-0.000493831	0.00443721	0.00458632	0.0182046	0.0106065	-0.00270707	-0.00220382	0.00592669	-0.00616229	0.000334555	-0.0503723	-0.00412514	0.00712803	-0.000933239	-0.000208255	0.00356208	0.00922342	0.00613398	0.00118557	0.00366753	0.0115404	-0.0195112	-0.00385784	-0.011906	0.00564286	-0.00108557	0.00272795	0.0159734	-0.00574709
ukb-d-20401	Ever addicted to any substance or behaviour	-0.00447156	0.00451595	0.00105409	0.000585447	0.0419631	0.0113577	0.000781017	0.0158337	-0.00910351	-0.00282047	0.039858	0.00715681	-0.0155201	-0.00134285	-0.00199534	0.0136786	-0.00343809	-0.00103442	-0.00151513	0.00451671	-0.00186443	0.0118631	0.00468452	0.00126643	-0.0149445	-0.00203407	-0.00232148	0.0205678	-0.00829771
ukb-d-20405_0	Ever had known person concerned about, or recommend reduction of, alcohol consumption: No	0.00648594	-0.000587027	0.00192252	0.0256352	-0.0031252	0.00770734	0.00338789	0.0117886	0.00875391	0.0099003	0.0235637	-0.00225504	0.00488379	0.00860548	0.00107646	-0.0123428	0.00614025	-0.000508817	-0.00414287	-0.000965144	0.00394244	-0.00650254	0.00136916	-0.0288628	0.00703897	-0.00792029	0.00526763	-0.0728587	-0.0183988
ukb-d-20405_1	Ever had known person concerned about, or recommend reduction of, alcohol consumption: Yes, but not in the last year	-0.000474799	0.000688997	-0.00244666	-0.00477627	0.00307797	0.00566087	-0.00133918	-0.0134766	-0.00472056	-0.0120682	0.00132114	0.00213182	0.00931695	-0.00378313	-0.00121215	0.0113296	0.0070849	0.000205243	0.00280641	-0.00351207	0.00272243	-0.000680539	0.000292318	0.00850353	0.00963377	0.000253215	-0.00138304	0.0233816	0.00480617
ukb-d-20405_2	Ever had known person concerned about, or recommend reduction of, alcohol consumption: Yes, during the last year	-0.00601114	-0.000101985	0.000524101	-0.0208588	4.72554e-05	-0.0133682	-0.00205188	0.001688	-0.00403174	0.00216795	-0.0248849	0.000123236	-0.0142007	-0.00482236	0.000131195	0.00101328	-0.0132251	0.000303567	0.00133642	0.00447723	-0.00666487	0.00718314	-0.00166148	0.0203594	-0.0166726	0.00766705	-0.00388464	0.0494773	0.0135926
ukb-d-20406	Ever addicted to alcohol	0.012671	-0.015827	-0.0256895	-0.288942	0.0284275	0.0259025	-0.0226501	-0.0955112	-0.115776	-0.114315	-0.105509	-0.118131	0.00812453	-0.0233994	-0.0426923	0.0397794	-0.0653013	-0.0288667	-0.0197703	-0.0267176	-0.00134695	0.0115574	0.00143086	0.126551	-0.0651826	0.176906	-0.0399718	0.45	0.0645435
ukb-d-20411_0	Ever been injured or injured someone else through drinking alcohol: No	-0.00266412	-0.0056106	0.00125601	-1.61e-05	-0.00470037	0.00154825	0.00395123	0.00320178	0.00183996	0.00926421	-0.00816735	-0.00466515	-0.00605906	0.000144396	0.000216678	-0.0086927	-0.00433446	-0.00226804	0.000881002	-0.00731257	-0.00215374	0.00582519	-0.00151332	0.00690217	-0.0061096	-0.00592903	-0.00325755	-0.0110354	0.00344297
ukb-d-20411_1	Ever been injured or injured someone else through drinking alcohol: Yes, but not in the last year	0.00278265	0.00580253	-0.0011577	0.00659305	0.00497931	0.00109711	-0.00340643	-0.0011143	0.000539249	-0.0117797	0.0121227	0.00363693	0.00314947	0.000606855	-0.000545768	0.00817797	0.00829331	0.00175284	-0.00126336	0.00565804	0.0042616	-0.00563455	0.00114169	-0.00549168	0.00385725	0.00228162	0.00443811	0.00641355	-0.00341035
ukb-d-20415	Ongoing addiction to alcohol	0.0219497	-0.0251972	0.052283	-0.104742	-0.0485405	-0.169454	-0.0434295	0.258195	-0.0295578	0.100202	0.0795569	-0.0799109	0.0678691	-0.0859976	-0.0702759	-0.0109549	-0.0435991	-0.0583076	-0.0609073	0.0295539	-0.0474985	0.029222	0.0190685	-0.163099	-0.125711	0.108069	-0.0844893	0.0445302	-0.0299925
ukb-d-20417	Tense, sore, or aching muscles during worst period of anxiety	-0.0133507	0.00928914	-0.0162084	-0.0393585	0.0576032	0.0138253	-0.00925542	-0.0200028	0.00326406	-0.0133538	-0.0621437	0.0843043	-0.0416883	-0.047627	0.00587274	-0.0239739	0.00313209	0.00252892	0.0255492	-0.00869499	0.0598627	-0.0320365	-0.00468082	-0.0479321	0.0376607	-0.00581895	-0.0351709	0.00286945	-0.00734242
ukb-d-20419	Difficulty concentrating during worst period of anxiety	0.0090948	0.0103546	0.000852501	0.0256369	-0.0559438	-0.00539213	-0.007622	0.0612763	-0.0161798	-0.00215292	0.115186	0.0305795	0.0653645	-0.0343634	-0.0065174	-0.0084476	-0.0394609	0.000926215	0.00180553	0.00407859	0.0404133	0.015479	0.00204198	-0.0315572	-0.0166239	-0.0330957	-0.00766974	-0.0678389	0.0212622
ukb-d-20420_irnt	Longest period spent worried or anxious	0.0672166	0.0416912	-0.0670328	0.0679762	0.160186	0.127663	0.0355642	-0.0485786	0.00683606	0.0649915	0.000420733	0.0627854	0.0118107	-0.07241	-0.0152882	0.111722	0.0411622	0.0229739	-0.0184762	-0.00968199	0.0863554	-0.267787	0.0627633	0.0535269	0.0031741	0.0573532	-0.0465642	-0.295346	0.00505523
ukb-d-20421	Ever felt worried, tense, or anxious for most of a month or longer	-0.00706577	0.00842572	-0.00435511	0.0192012	-0.00433734	0.0119492	0.0134415	0.0363501	-0.00140045	0.0109795	0.0119032	-0.00505861	-0.0231868	-0.00205939	0.00201666	0.00384832	-0.0211459	0.010308	-0.00073262	0.00165602	0.0163043	-0.0377076	-0.00942683	0.0287929	-0.027765	-0.0231255	0.01404	-0.0253471	0.0138647
ukb-d-20422	More irritable than usual during worst period of anxiety	-0.00516438	0.00348634	0.010571	0.131145	0.00715866	0.0122852	0.00330352	0.00106772	-0.00867041	-0.0175204	0.130209	0.0416962	0.027893	-0.0167637	-0.0192268	-0.0215233	-0.0745242	0.00301568	0.00816151	-0.000451517	0.0188981	-0.0141223	-0.0106077	-0.103409	0.00959992	0.0343237	-0.0103429	-0.0757011	0.0325393
ukb-d-20423	Keyed up or on edge during worst period of anxiety	-0.00232846	0.00202445	0.0218886	-0.016027	-0.0109015	-0.0149024	-0.0257716	0.0108221	0.00774189	-0.00430755	0.0490421	0.00870755	0.0107537	-0.0378953	0.00656995	-0.0166851	-0.00982434	-0.00997578	0.00488647	0.00152851	-0.0212282	-0.0145098	-0.0278793	-0.0260072	0.00989436	-0.0147243	0.00174427	-0.0770692	-0.020449
ukb-d-20425	Ever worried more than most people would in similar situation	0.015598	-0.00146737	-0.0039367	0.0338808	0.0106058	0.0134256	0.00851595	0.00129301	-0.00532788	-0.00524561	-0.0412901	0.00218779	-0.020676	-0.00468449	-0.00680698	0.00487735	-0.00729445	0.0108348	0.0111823	-0.0105461	-0.00900928	-0.00272835	0.00608573	0.0244406	0.000519338	0.0128406	0.00150924	-0.0409472	0.00424621
ukb-d-20426	Restless during period of worst anxiety	-0.00937965	0.0209697	0.00225837	-0.00982439	-0.0113075	-0.00660065	0.00352409	0.0462051	-0.0219202	0.00477693	0.0400577	0.082844	0.0241286	-0.0355542	-0.00670934	0.00117181	-0.0178332	0.0266033	-0.0118934	0.0033035	0.0406426	-0.023532	0.00131484	-0.04788	-0.00122063	-0.113481	-0.0284024	0.0248669	0.0204168
ukb-d-20427	Frequent trouble falling or staying asleep during worst period of anxiety	-0.0117994	0.00400105	-0.00994036	-0.002671	0.00205037	0.0228364	-0.00341891	0.00999134	-0.0207002	-0.0415127	-0.0284766	0.0592956	0.0313702	0.0378894	0.00377079	-0.0178521	0.0136206	0.00525642	-0.0109426	-0.00141865	-0.0403038	0.0060495	0.00170103	0.0826786	0.0143314	0.0117769	0.00930792	-0.117649	-0.0228169
ukb-d-20428	Professional informed about anxiety	-0.0132304	-0.00457979	-0.0067529	-0.0846302	0.0202294	0.0499981	-0.012737	0.0194075	0.0108424	0.0331035	0.0664954	0.0758753	0.00451251	-0.025427	0.00503745	0.00837602	-0.0474092	-0.0126258	-0.0117709	-0.000616175	0.0423842	-0.00691138	-0.0206978	0.0209707	-0.0274522	-0.0473843	0.0269568	0.153147	0.0606549
ukb-d-20429	Easily tired during worst period of anxiety	0.00586991	0.0273247	-0.0124201	-0.0215852	-0.0123907	0.00197052	-0.00179446	0.0364626	-0.022242	-0.0100984	-0.0325952	0.0478242	0.00107972	-0.0535676	-0.000728591	-0.0139624	-0.00930713	0.0216638	-0.00739103	-0.0115791	0.0165437	0.00514585	-0.0145709	-0.0175285	-0.0378333	-0.000557559	-0.00547645	-0.0782734	-0.0154266
ukb-d-20431	Ever addicted to a behaviour or miscellanous	-0.0149834	0.00261775	0.00256204	0.150265	-0.0485618	-0.0782002	0.0308134	0.0899185	0.0878791	-0.0194808	-0.133056	-0.0307703	-0.0741287	0.0953645	0.0249555	-0.0205641	0.0711843	0.0747549	0.00830478	0.0201062	0.0394561	0.00392904	0.00812727	-0.0336409	0.142322	-0.028558	0.0276222	0.00192111	0.0295664
ukb-d-20433_irnt	Age at first episode of depression	0.0107839	9.85e-05	-0.00585048	-0.0173545	-0.0193992	-0.103709	0.000717259	-0.0246033	0.00216379	-0.0116168	-0.00706618	-0.12174	0.0368289	-0.0484134	0.0153365	0.00114031	-0.00305784	-0.0124796	-0.00686439	0.019362	-0.0875305	0.00795038	-0.0197673	-0.0635636	-0.143101	-0.0769437	0.0364423	0.0526129	0.0508927
ukb-d-20434_irnt	Age at last episode of depression	0.0254255	-0.0057025	-0.0142919	0.0645535	0.0444502	-0.0630223	-0.0214889	0.0147501	0.00767725	-0.0350365	0.085594	-0.0302855	-0.00720585	0.0409398	0.0197152	-0.0341574	0.0207349	0.00107203	-0.0148179	0.0100092	-0.0214793	-0.0702698	-0.00715191	0.041905	-0.131103	-0.0181494	0.0211531	-0.0817534	0.0610884
ukb-d-20435	Difficulty concentrating during worst depression	-0.00119104	0.00286654	-0.00188864	-0.0252352	-0.0656611	0.0244749	-0.0191983	0.0250201	-0.000659438	-0.0209657	0.00290776	-0.00686777	0.0135974	-0.0160362	0.00825104	-0.00917008	-0.0354875	-0.00347322	-0.00598265	0.00359765	-0.0033253	-0.0290925	0.00172936	-0.00786953	-0.02109	0.000555514	-0.0397427	-0.0489657	-0.022943
ukb-d-20437	Thoughts of death during worst depression	0.00790127	0.024326	-0.0159981	-0.00838996	0.0353995	0.0290894	-0.00841322	-0.0600221	0.0223869	-0.0165273	0.0407425	0.0486531	0.00571518	-0.011879	0.00496754	-0.00129356	-0.00967038	0.0057499	-0.0173813	-0.00447865	0.0383796	-0.0265134	0.00231145	0.00869801	-0.025394	-0.00889825	-0.0124488	-0.0767311	0.0489077
ukb-d-20441	Ever had prolonged loss of interest in normal activities	0.00324467	0.00882603	0.00436009	0.025805	0.0350797	0.0195935	-0.00336421	-0.00587922	0.000152613	-0.00375457	0.00573612	0.0026512	0.0132704	-0.0227093	0.00337847	0.0053928	-0.0200802	0.013983	0.00760327	-0.00266811	0.0283987	-0.0294173	-0.00049728	-0.0164195	-0.0012267	-0.0143725	-0.0124329	0.0497449	0.00724374
ukb-d-20445	Depression possibly related to childbirth	-0.0056565	-0.00953705	0.00208432	0.0539291	-0.0250357	0.016695	-0.00342748	0.0206702	-0.00467883	0.000464187	-0.0545054	-0.0153346	-0.0227518	-0.00842514	-0.00764119	0.00655144	-0.0275812	-0.00450561	-0.0199403	-0.00613338	0.00383439	0.00300458	-0.00452474	0.0204759	-0.0321142	0.00479382	-0.0166097	0.0123942	-0.030457
ukb-d-20446	Ever had prolonged feelings of sadness or depression	0.00531327	0.0106349	0.00465907	0.0191585	0.0263825	0.00809564	0.00471088	0.0385	-0.0108762	0.0216446	0.0375802	0.00568893	0.0185064	-0.0139669	0.00695763	0.0102732	0.000764376	0.0106468	0.00247653	0.00591399	0.0228352	-0.0337325	-0.00224282	0.0287578	-0.00492337	-0.00928744	0.00519182	0.000151016	0.000933381
ukb-d-20447	Depression possibly related to stressful or traumatic event	-0.00410258	0.00700682	0.000296251	0.0316938	0.0606815	0.00729771	0.000105051	0.0275146	-0.000842766	-0.000271375	0.0308746	0.00402968	-0.00965072	-0.00178815	-0.00280304	-0.0103868	0.0544855	0.00548248	-0.00555887	0.00600681	0.0110831	-0.00292405	0.00843009	0.00687251	-0.0503266	0.0153787	-0.0177746	-0.0865246	0.0241423
ukb-d-20448	Professional informed about depression	-0.00921969	0.00275797	-0.0053226	0.0403305	-0.00612001	0.0139087	0.00304467	0.021709	-0.00200651	0.0129183	-0.0393047	0.0358335	0.0226428	-0.00655607	-0.00848909	-0.000260224	-0.0472017	0.0140862	0.00217766	-0.00970505	-0.000417871	-0.0343955	0.00236751	0.0294046	-0.00901176	-0.00168259	-0.0342142	-0.0124067	0.0253223
ukb-d-20449	Feelings of tiredness during worst episode of depression	-0.00373661	-0.00896351	-0.00574243	-0.0094311	0.00163844	-0.00186695	-0.0185626	-0.00892703	0.00522572	-0.0243362	0.000961242	0.0257703	0.0163972	-0.00965103	0.00157493	-0.00882249	0.00433978	0.00712453	-0.0160769	-0.00320132	-0.0240735	-0.0237101	-0.0141107	-0.0379681	-0.0137709	0.0170396	-0.0418439	0.100842	0.0107438
ukb-d-20450	Feelings of worthlessness during worst period of depression	-0.00489134	0.00482704	-0.0177743	0.0332189	-0.0253027	0.034533	-0.0145412	-0.0566754	-0.0132152	-0.00477867	0.0320269	-0.0147431	0.0541165	-0.020795	-0.00706396	0.00848794	-0.00791193	0.00437371	0.00554545	0.000318251	0.0689481	-0.0229072	0.015391	-0.0165157	-0.0581558	-0.0226391	0.000183387	-0.0276311	-0.0203663
ukb-d-20455_irnt	Age when last took cannabis	0.0346819	0.0157956	-0.0316963	0.294848	0.168184	0.0051229	-0.000511929	-0.0179222	0.0748611	0.0141846	0.0698436	0.108053	0.0494843	0.0172491	-0.0106453	-0.0162838	0.105485	0.0444007	0.0358676	0.00585399	0.146882	0.0197246	-0.0418762	0.189769	-0.170295	-0.00297888	-0.00286893	-0.241482	0.0345942
ukb-d-20463	Ever heard an un-real voice	0.00148119	0.00118448	-0.000295775	-0.00111148	0.000967173	0.00388784	-0.00171449	0.00681799	0.00104233	0.00524331	-0.00636135	0.00378405	0.000799026	0.00258136	0.00258209	-0.000396694	-0.00535446	0.000116715	0.00245243	0.00209885	-0.00498655	0.000707001	0.00211088	-0.00688429	0.00422827	-0.0111441	-0.00182655	0.00894263	0.00243179
ukb-d-20471	Ever seen an un-real vision	-0.00132469	0.00415853	0.00157743	-0.00277467	-0.00559336	0.00471293	-0.00122436	0.00806855	0.001759	0.00908992	-0.00950799	-0.00482935	-0.0053887	0.00674815	-5.83e-05	-0.00788697	-0.00766288	-8.54e-05	-0.000126847	0.00177965	-0.00342767	-0.00202266	0.00409444	0.00335105	0.0142885	-0.0150136	-9.03e-05	-0.00134561	-0.000760229
ukb-d-20477	Ever talked to a health professional about unusual or psychotic experiences	0.000966723	-0.00464159	-0.0166798	-0.0552094	0.0106012	0.0433319	0.0635241	0.00990842	-0.00609787	0.0439066	0.0396577	0.149761	0.0256705	0.0734696	0.0265457	-0.00361847	-0.1096	0.00107957	0.0509426	0.0241837	0.000612876	0.0237716	-0.00306378	0.170956	0.192291	0.105238	-0.0022452	-0.0996093	0.0299983
ukb-d-20480	Ever self-harmed	0.00395547	0.0064402	-0.00557869	0.0113039	-0.0100089	0.00372901	-0.00127307	0.00111739	-0.00636327	-0.000354653	0.0206017	0.00601903	-0.00205069	0.00301037	-0.00131125	-0.00402457	-0.00572908	-0.00394576	0.0016075	-0.000380165	0.00252017	-0.00464631	0.00121791	-0.0130767	-0.00321329	-0.000194012	0.00129383	0.00504024	0.0145115
ukb-d-20483	Ever attempted suicide	-0.0158317	0.0444486	-0.011476	-0.123355	0.035984	0.024913	0.0805108	0.0724057	0.0690641	0.0716944	-0.154229	-0.0522119	-0.134432	0.0793539	-0.00304827	-0.101665	-0.0383967	-0.0401606	-0.000889561	-0.0796982	0.0188717	0.0660449	0.0202779	-0.0919301	-0.00303022	-0.0401605	0.0882684	-0.373321	-0.0111353
ukb-d-20486	Contemplated self-harm in past year	0.0294961	0.0104417	0.0179536	-0.0151208	0.02343	-0.00593412	-0.0101732	0.0700342	0.0263993	0.0110233	0.0910056	0.0223246	0.00729124	-0.00773749	0.0245333	0.0337383	0.0426262	0.0104257	0.00976833	-0.0162406	-0.123184	0.000676145	-0.0125027	0.0481943	0.0309023	-0.0490576	-0.0441812	-0.000229259	0.0398095
ukb-d-20493	Severity of problems due to mania or irritability	-0.000884881	-0.011151	0.00197193	-0.00933767	-0.017096	-0.0076961	0.0024098	0.0428775	-0.0262653	0.00195364	0.0127154	-0.0273131	0.027941	-0.0451726	0.00922571	0.0209644	-0.0379498	0.0112016	-0.026574	0.0024927	-0.00586404	-0.025937	-0.0147271	0.0702466	-0.00152262	-0.0570454	0.00026479	-0.155523	-0.0236887
ukb-d-20499	Ever sought or received professional help for mental distress	-0.00330322	0.00977055	0.00325671	0.0317636	-0.00294264	0.0248776	-0.000179199	0.00077694	-0.0100123	0.0125113	-0.0133901	0.0312778	0.0127892	0.00245912	-0.00526815	0.00523317	-0.0550521	0.00335266	-0.000671023	-0.00803459	0.00868304	-0.0175416	0.000755724	0.0317397	-0.0119028	-0.00836121	-0.0121753	-0.0542476	0.00171158
ukb-d-20500	Ever suffered mental distress preventing usual activities	-0.00479819	0.010658	0.00530195	0.0291126	0.0122134	0.0197539	-0.00569274	0.0235456	-0.00778521	0.0110959	-0.0357342	0.0221977	0.00637929	-0.019282	-0.00215769	0.0143175	-0.0225742	0.00135369	0.0160184	-0.00756363	0.0173119	-0.0393439	0.00160632	0.0115359	-0.0179965	-0.0247389	-0.0252749	-0.0569734	0.0179587
ukb-d-20501	Ever had period of mania / excitability	0.000772978	-0.00119342	0.00297414	0.00568631	-0.00295411	0.00955788	-0.00300565	-0.00570777	0.000529025	0.00499544	0.0213961	0.00714046	0.00232723	-0.00135111	0.00298027	-0.000492817	0.000745015	-0.00380753	0.00597701	-0.00339877	0.00801489	-0.0013737	-0.0040728	0.000468727	0.00296264	-8.77e-05	0.0102857	-0.000554545	0.0035145
ukb-d-20502	Ever had period extreme irritability	0.00551502	-0.00198481	0.0128582	0.021453	0.00567506	0.0198138	-0.0047257	-0.0146684	-0.0151153	-0.00422305	-0.0140748	-0.0186932	0.0223807	0.0146043	2.34e-05	-0.0173554	0.010112	0.00596873	0.00914681	0.00462896	0.00921597	-0.0359594	-0.00294398	-0.000440595	0.00388045	-5.97e-05	-0.00684662	0.00617762	0.0199288
ukb-d-20526	Been in serious accident believed to be life-threatening	-0.00879354	0.00121305	0.00360284	0.0131061	0.00579631	0.00920459	-0.00374456	0.00945304	0.00681246	0.000808797	0.00293845	-0.00846666	-0.0276266	-0.0120583	-0.00308947	-0.00174248	0.0166756	-0.00111931	-0.00257706	-0.00549132	0.0229323	0.0128102	-0.00643521	-0.0231554	0.0259406	0.0188569	0.00934594	-0.00664769	0.0189482
ukb-d-20527	Been involved in combat or exposed to war-zone	-0.00606012	0.00230215	-0.00235722	-0.00430388	-0.000808978	-0.00202915	0.000219471	-0.00421547	-9.91e-05	-0.000675667	-0.00251764	0.000683883	-0.0113738	0.000531988	-0.00207893	0.000850583	0.00215584	-0.00369666	-0.00982614	0.00433923	-0.0101702	-0.0117396	0.00120964	0.00189862	-0.0114284	-0.0106658	-0.00318506	-0.0279732	0.0134483
ukb-d-20528	Diagnosed with life-threatening illness	-0.0051426	0.00538807	-0.00682538	-0.0349438	0.008788	-0.00775365	-0.00231425	-0.010512	-0.00197622	0.0014197	0.00108612	0.00847517	-0.014847	0.0107395	0.00207648	-0.00179992	0.0173097	-0.00207378	-0.00371077	0.0124511	-0.0010628	-0.00342808	0.00332638	-0.00171306	-0.00803407	-0.0162712	-0.00757306	-0.0214213	-0.0070285
ukb-d-20529	Victim of physically violent crime	0.00417472	0.00201875	-0.00624587	0.015091	0.0102732	0.00646505	0.00433912	0.00266159	-0.0117967	-0.000593821	0.00453542	-0.0111392	0.00939937	0.00268718	0.00224615	0.0117934	0.0100924	-0.0103262	-0.00562141	0.00501591	0.0124076	-0.0151145	0.00384963	-0.0107429	0.021714	-0.00866287	-0.00697069	-0.00681624	0.00184983
ukb-d-20530	Witnessed sudden violent death	-0.00296564	-0.0011352	0.00224675	0.0115616	-0.00503232	-0.0118285	-0.00348209	0.00602286	0.00250703	-0.00407675	0.00561311	0.0185209	0.0043893	-0.00816754	-0.00213992	0.0107796	0.0198738	0.00530498	-0.00802557	0.00372283	0.00448939	-0.0126973	0.00515916	0.0161811	-0.0096997	0.00679073	0.00652941	0.0219576	0.0111344
ukb-d-20531	Victim of sexual assault	0.00102493	0.001888	-0.00143286	0.0134547	-0.00603993	-0.0133202	0.000371589	-0.0348037	-0.00693941	-0.00544038	-0.0163977	0.00545743	-0.0143626	0.00587096	-0.00481104	-0.00749353	-9.04e-05	-0.00441442	-0.00175455	0.00349736	-0.0118054	-0.0129602	-0.00157415	0.0100399	0.00498439	-0.00583468	0.00860226	-0.00809828	0.00546066
ukb-d-20532	Did your sleep change?	-0.00344386	0.00938115	-0.00339435	-0.0535041	0.0244005	-0.00061953	-0.0209927	0.00653097	-0.00540517	-0.0148033	-0.0152663	-0.00687681	0.0214864	0.0147469	-0.0075948	-0.00629634	0.0124069	0.0184641	-0.0101565	-0.00373944	-0.0416223	-0.0398816	0.000613366	0.0179173	0.0103511	0.00270467	-0.0228402	-0.0377254	-0.0149755
ukb-d-20533	Trouble falling asleep	-0.0055287	0.00689235	-0.011749	-0.0234096	-0.00778018	-0.0383261	0.0102882	-0.0423976	-0.011113	-0.00412366	-0.026848	0.0189482	-0.0160645	0.0153763	0.00507742	-0.00664889	0.0370083	0.0124057	0.016245	0.0165159	0.014545	-0.042434	0.00126405	-0.000972213	-4.16e-06	-0.0265061	0.0191026	-0.0669156	0.00357594
ukb-d-20534	Sleeping too much	-0.0043052	-0.00389942	0.00135041	0.0145563	0.0318294	0.0145608	-0.00775575	-0.0126784	0.00807748	-0.015932	-0.0335756	-0.010698	-0.011843	-0.000329933	-0.00114123	0.0145045	-0.0269678	0.0110296	0.0131143	-0.00436141	0.0519167	-0.0289566	0.0020872	0.0213773	0.074963	0.0183867	-0.0237168	-0.0196958	0.0359812
ukb-d-20535	Waking too early	-0.00213841	-0.00478937	-0.0189809	0.0133202	-0.0124785	0.0110242	0.0054503	0.0426997	-0.000977125	-0.0103292	0.0506647	-0.00428059	0.0149184	-0.0380821	0.0055587	-0.0141562	0.0400036	0.0112723	-0.0216217	0.00865967	0.0205258	-0.0171516	-0.00470367	0.0151112	-0.0688837	-0.00780176	0.0111154	0.10446	-0.0350638
ukb-d-20536_0	Weight change during worst episode of depression: Stayed about the same or was on a diet	0.0215096	-0.00782628	0.000411378	0.00645856	-0.0681502	-0.0295074	0.00310448	-0.0288616	0.0119086	0.0251636	0.0788673	-0.0173238	-0.0197948	0.0120541	0.0109217	-0.0124634	-0.0342231	-0.00494639	-0.010792	0.0143109	-0.0768287	0.0457425	0.00244306	0.0666557	0.0463371	0.0151963	0.0162271	0.0201979	-0.006501
ukb-d-20536_1	Weight change during worst episode of depression: Gained weight	-0.0112143	0.0060736	-0.00219471	0.00770713	0.0219817	-0.000143257	0.00223288	-0.0205014	0.0068676	-0.00356245	-0.00898334	0.011128	-0.00829411	0.00826301	-0.00877321	0.013351	-0.0310951	0.00135396	0.0182341	0.000207944	0.0576109	-0.0182057	0.0114413	-0.0104827	-0.0310398	0.0180132	-0.0083222	0.0205229	0.0129256
ukb-d-20536_2	Weight change during worst episode of depression: Lost weight	-0.00710312	-0.00482194	0.00262362	0.00929163	0.0325387	0.0231123	0.00524688	0.0291239	-0.0277004	-0.0363025	-0.0416941	0.0138717	0.0368687	-0.0178967	-0.00208248	0.00221812	0.0537326	-0.00219596	-0.00125192	-0.010059	0.0352377	-0.0169486	-0.0150121	-0.0588378	-0.013094	-0.00383535	-0.0207307	-0.0202858	0.00402158
ukb-d-20536_3	Weight change during worst episode of depression: Both gained and lost some weight during the episode	-0.00319203	0.00657462	-0.000840364	-0.0234572	0.01363	0.0065385	-0.0106073	0.0202392	0.00892034	0.0147015	-0.0281894	-0.00767594	-0.00877947	-0.0024205	-6.31e-05	-0.0031058	0.0115852	0.00578816	-0.00618976	-0.00445889	-0.0160205	-0.010588	0.0011272	0.00266671	-0.00220289	-0.0293741	0.0128262	-0.0204349	-0.0104462
ukb-d-20538	Worried most days during period of worst anxiety	0.0149559	2.54e-05	0.00550101	0.0017442	-0.000517772	-0.00910461	-0.0137235	0.0385389	0.0027326	0.0115153	0.0471113	0.0499725	0.00993304	0.000597506	-0.00199913	0.00290845	-0.0234875	0.0075159	0.00979113	-0.000935906	-0.0340123	-0.0270169	0.00829394	0.0422453	0.032667	-0.00279531	-0.0251902	0.0454794	0.0186061
ukb-d-20540	Multiple worries during worst period of anxiety	0.0192459	0.0161524	0.00477848	-0.0012459	0.000319415	0.0386261	-0.0135261	0.0189092	-0.00896791	-0.0178561	-0.011034	0.0834729	-0.0294093	-0.0587476	-0.00288101	-0.0168468	-0.0416955	-0.00537652	-0.0104287	-0.00592689	-0.00129854	-0.0460535	0.00263634	-0.072925	-0.00144384	-0.0127123	0.000508035	-0.0307701	-0.00465866
ukb-d-20541	Difficulty stopping worrying during worst period of anxiety	-0.0118379	0.00057314	0.00316882	-0.0110104	0.00662386	-0.00981495	-0.000800576	0.0063477	-0.00654962	-0.0160543	-0.0174711	-0.00353933	0.0214548	-0.00918283	0.00169262	-0.001289	0.00279925	-0.00745884	0.00287319	0.0148887	0.000685027	-0.00469943	0.00408479	0.0113556	0.00841565	-0.0034349	-0.0155562	0.0275709	0.0127961
ukb-d-20542	Stronger worrying (than other people) during period of worst anxiety	0.0108676	-0.00644601	0.00244549	-0.0226755	-0.0124861	-0.00286088	-0.0168154	-0.011213	-0.0193701	0.0158491	0.053597	0.0568571	0.0402379	-0.0268986	-0.00526073	-0.0117535	0.0110555	-0.0276284	0.0173826	-0.0267307	0.0277065	0.0183578	-0.0045867	0.00432433	0.034364	0.026201	-0.0196355	0.0513158	0.0197802
ukb-d-20543	Number of things worried about during worst period of anxiety	0.0169413	0.00966319	0.00470508	-0.021358	0.0586683	0.0222244	-0.0170303	0.0145359	0.0163487	-0.0568538	0.102065	0.0324272	0.0127571	-0.0354378	-0.0129033	0.008693	-0.0547453	0.00176856	-0.0435111	-0.0149478	-0.0576477	-0.00903763	-0.00689104	-0.0361833	0.00300512	0.00450459	-0.00470965	0.0299287	0.00015046
ukb-d-20544_1	Mental health problems ever diagnosed by a professional: Social anxiety or social phobia	-0.00215467	0.000651829	0.00269649	0.00286831	0.00153978	0.00851068	0.00303452	0.00681936	-0.000787063	-0.0034884	0.00891831	-0.00426127	0.00147052	0.00211169	0.000194201	0.0040868	-0.0062698	0.00275398	-0.000498593	0.000937818	-0.00288992	0.00101108	-0.00135437	0.0085364	0.00283943	-0.00051698	-0.00264705	0.000153557	-0.00133286
ukb-d-20544_15	Mental health problems ever diagnosed by a professional: Anxiety, nerves or generalized anxiety disorder	-0.00106058	0.00683902	-0.00312521	0.00410226	0.00240911	0.027542	-0.00231118	0.0190264	-0.000489249	-0.008025	-0.0181107	0.00232659	-0.00761458	-0.00501387	0.00131395	0.00365073	-0.022363	0.00812086	-0.00269057	-0.00327414	-0.00547115	0.00342477	-0.00146655	0.00806845	-0.00641152	-0.014167	-0.00156032	-0.0539383	-0.00296736
ukb-d-20544_5	Mental health problems ever diagnosed by a professional: Any other phobia (eg disabling fear of heights or spiders)	0.00108449	0.00117079	0.00254041	0.00290832	0.00415801	0.00300731	0.00119407	0.00985939	-0.000971512	0.00329544	0.00416243	0.00298664	-0.00425021	0.00308533	-0.000952943	-0.000621249	-0.00237503	0.0024288	-0.000329876	7.71e-05	0.00781307	-0.00419333	-0.000602227	-0.0081886	-0.00203901	0.00443393	0.000135071	-0.0116179	5.16e-05
ukb-d-20544_6	Mental health problems ever diagnosed by a professional: Panic attacks	-0.00490892	0.00215835	0.000826486	0.0290793	-0.00117591	-0.000233925	-0.000909143	0.00833118	-0.00382788	-0.00711955	-0.00550597	-0.00408775	-0.00951247	0.00559978	-0.000226106	-0.00339984	-0.00119037	0.000785165	0.000567061	0.00205132	0.016892	-0.000901364	-0.00172701	0.00719016	0.0013782	-0.01328	-0.0145382	0.0162155	0.00793094
ukb-d-20546_1	Substances taken for depression: Unprescribed medication (more than once)	-0.000204334	-0.00128514	0.000804876	0.00801194	0.00852804	0.0033405	-0.00662816	-0.00405888	0.00173667	-0.0054666	0.0193655	-0.00138599	0.000694887	-0.00114203	0.00124781	-0.00061372	0.00372548	0.000792431	0.00284288	-0.00160551	-0.0159331	0.00202692	-0.00154273	-0.0159972	0.0160499	-0.00793947	-0.0111394	-0.0237081	-0.00615949
ukb-d-20546_3	Substances taken for depression: Medication prescribed to you (for at least two weeks)	0.0053104	0.00646814	-0.00335748	0.0290251	0.00794975	0.00616729	0.00189401	0.0110437	-0.0020568	0.00367267	0.00196618	0.0313908	0.00376128	-0.00493969	-0.00186708	-0.00284126	-0.0146083	0.0215273	0.0101505	0.00297654	0.0183905	-0.0325392	0.00163552	0.0133627	-0.0083059	-0.0297539	-0.00501451	0.00972581	-0.00668211
ukb-d-20546_4	Substances taken for depression: Drugs or alcohol (more than once)	-0.00792172	0.00302871	0.00142605	-0.0213161	0.00619812	0.00137671	-0.00655592	-0.0029218	-0.00480736	-0.00780854	0.0287875	-0.00485258	-0.00499446	-0.00706395	0.000606853	0.0106258	-0.000204022	-0.00104207	0.000544861	-0.00137225	0.00801303	-0.00628939	-0.00214781	0.0112463	-0.0079017	0.00380898	-0.00491564	0.00903244	-0.00286934
ukb-d-20547_1	Activities undertaken to treat depression: Talking therapies, such as psychotherapy, counselling, group therapy or CBT	0.00302839	0.00297502	0.00156048	0.0167747	-0.0170742	0.00920248	0.00410775	0.0143886	-0.010339	0.0156961	0.0107827	0.0302849	0.0143785	0.00170462	-0.00557845	0.00873568	-0.0170488	0.00471595	0.0039769	0.0018191	0.013234	-0.014341	0.00156941	0.047441	-0.00892674	-0.011203	-0.00629344	-0.0195323	0.00841646
ukb-d-20547_3	Activities undertaken to treat depression: Other therapeutic activities such as mindfulness, yoga or art classes	0.00106176	-0.00128159	0.000810757	-0.00141163	-0.00257944	0.0153896	-0.000954908	0.00897422	0.00801149	-0.00426228	0.013186	0.0066844	-0.0203807	0.0054618	0.0020196	0.0100208	-0.0109272	0.00260349	-0.00204674	0.00230363	0.00780701	-0.0110433	-0.0019636	0.00861007	0.010139	-0.00639423	0.00428345	-0.00531327	0.0018244
ukb-d-20548_1	Manifestations of mania or irritability: I was more talkative than usual	-0.000788069	-0.00284351	0.00256488	0.0141843	0.000286209	0.00781596	-0.00235316	-0.00687782	-0.00334694	-0.000272494	0.00601119	0.00646381	-0.00254301	-0.0044678	0.00248776	-0.00110151	-0.0109552	0.00237012	0.00647658	-6.74e-05	0.00915539	-0.002954	-0.00504427	0.0102137	0.00523664	0.00921477	0.00244266	0.0130753	0.0108247
ukb-d-20548_2	Manifestations of mania or irritability: I was more restless than usual	0.000996562	-0.000121629	0.0057135	0.0179758	0.0131067	0.0198985	-0.00131474	-0.0109237	-0.0072027	-0.0123331	0.00349562	0.00681388	0.01904	-0.00194167	0.0010149	-0.0070317	0.00355753	0.00166877	0.000489013	-0.00223134	0.00862607	-0.0381878	-0.00232283	-0.00864892	0.00901195	-0.00734831	-0.00529369	0.0248217	0.015827
ukb-d-20548_3	Manifestations of mania or irritability: My thoughts were racing	-0.000792665	-0.00341233	0.00345335	0.0127371	0.0147043	0.0280235	-0.0019172	-0.0170019	-0.00666598	-0.00975107	0.00271311	0.00293016	-0.0103472	0.00240889	0.00275228	0.00472841	0.00190611	0.00440319	0.0034919	0.00405345	0.00749701	-0.0159437	-0.00473201	0.0201513	-0.00875866	-0.00293156	-0.00284947	0.000428858	0.0138819
ukb-d-20548_5	Manifestations of mania or irritability: I needed less sleep than usual	-0.00316823	-1.91e-05	-0.000687269	0.00470424	-0.00779999	0.00371624	-0.00333064	-0.00789182	0.0037738	0.00584878	0.00686577	-0.00144337	-0.000805681	0.00306998	-0.000933916	0.00298296	-0.00620222	0.000954634	0.00477239	0.00067281	0.00714828	-0.00166004	-0.0038408	0.0120054	-0.0012865	0.0059512	0.00339309	-0.00636662	0.00586037
ukb-d-20548_6	Manifestations of mania or irritability: I was more creative or had more ideas than usual	0.000205439	-0.00117164	-0.000269253	0.00342324	-0.00659841	0.00396629	-0.00445235	-0.0103083	-0.0030929	0.00404071	0.0189556	-0.00702821	-0.00416911	-0.00160446	1.23e-05	-0.000539691	-0.00188907	-0.00211103	0.00312903	-4.86e-05	0.00170269	0.00015892	-0.00318114	0.0119829	0.00243972	0.0111287	0.00142577	-0.00737355	-0.000313651
ukb-d-20548_7	Manifestations of mania or irritability: I was easily distracted	-0.00166946	0.000181667	0.00539761	-0.00960731	0.00280014	0.0128735	-0.00192091	-0.0108048	-0.00930491	-0.000845764	-0.00478625	-0.00788059	-0.00407191	-0.00013614	0.00264999	-0.00445158	0.00627978	0.0072784	0.00118432	0.00077987	-0.00953502	-0.00841918	0.00320317	0.0114034	0.00121748	-0.00914608	-0.00495891	0.0271407	-0.00205356
ukb-d-20548_8	Manifestations of mania or irritability: I was more confident than usual	0.00549149	-0.000819241	0.00147739	-0.000478319	-0.00472604	0.0114878	-0.0105179	-0.00630269	0.00208915	0.00152902	0.00528609	-0.00405942	-0.00363335	-0.000684252	0.00166294	-0.00261094	-0.00589377	-0.00309078	0.00230094	0.000232847	-0.000883466	0.00521698	-0.00389511	0.000687725	-0.00207723	0.00614702	0.00233878	-0.00992586	-0.00427041
ukb-d-20548_9	Manifestations of mania or irritability: I was more active than usual	-0.0038267	-0.00283303	0.00534332	0.00432112	-0.0115095	0.0140829	-0.00384876	-0.00103374	0.00137503	0.00541031	0.0231732	0.0181189	0.00745461	-0.00192301	0.00254821	-0.00642362	0.00139248	-0.000348455	0.0109308	0.00145565	0.00404158	-0.00682861	-0.00383662	0.0152112	0.0104684	0.000749033	-0.00264716	0.0100185	0.00737968
ukb-d-20549_1	Substances taken for anxiety: Unprescribed medication (more than once)	-0.000514705	-0.000198186	-0.000204591	0.00136148	0.0125106	-0.001159	-0.00486681	0.00373041	0.00100625	-0.00310158	0.0064429	0.00547537	0.00392268	-0.00692265	0.00113663	0.0019562	0.00297583	0.00416945	0.00374859	0.00309634	-0.00936574	0.00943976	-0.00271987	0.000548624	0.00046156	-0.00856961	-0.00409536	-0.014789	-0.00160393
ukb-d-20549_3	Substances taken for anxiety: Medication prescribed to you (for at least two weeks)	0.000748724	0.00271836	-0.00313897	0.00756157	0.035187	0.0286702	-0.00109122	0.0160289	0.00430094	0.0116663	-0.0415297	0.0140316	-0.00226042	-0.00635057	-0.00407886	-0.00112448	-0.0134165	0.0112143	0.0129085	0.00331741	0.0110923	-0.0215538	0.000483335	0.0261571	-0.00902605	-0.0183426	0.00114484	-0.0046928	0.00327335
ukb-d-20549_4	Substances taken for anxiety: Drugs or alcohol (more than once)	-0.00551757	-0.000746862	0.00379951	0.00626804	0.00558793	0.00186836	-0.00124977	0.0130829	-0.00682332	-0.0150034	-0.0132043	-0.0171308	0.0132712	-0.00212068	-0.00154865	0.00707659	-0.00745849	0.00588885	0.00107643	0.0041431	0.00838074	-0.00861943	-0.00308143	-0.000800308	-0.00588253	0.00526436	-0.00378279	0.00258414	0.00264383
ukb-d-20550_1	Activities undertaken to treat anxiety: Talking therapies, such as psychotherapy, counselling, group therapy or CBT	0.00180315	-0.000727387	0.000908866	-0.029338	0.00485129	0.0198412	0.00510323	-0.00142817	-0.00127283	0.0169818	0.0119712	0.0033581	-0.00641064	-0.00832521	-0.00304895	0.0117085	-0.0114307	0.00462822	-8.42e-05	-0.00245702	0.0148381	-0.0212912	-0.00172355	0.00929387	-0.0179554	-0.0105843	0.00402086	0.046345	0.0172161
ukb-d-20550_3	Activities undertaken to treat anxiety: Other therapeutic activities such as mindfulness, yoga or art classes	0.00116167	-0.00142583	-0.00137308	0.00312577	-0.00986672	0.000694567	-0.00457853	0.00250677	0.0050124	0.00290022	-0.00479665	0.0160649	0.00246939	-0.00912201	-0.00209628	0.00260874	-0.00830567	-0.000203375	-0.0063575	-0.00104596	0.00859196	0.0103381	-0.0040665	-0.00749867	-0.00669572	-0.00188928	0.00831362	0.00133848	-0.00227103
ukb-d-20552_2	Behavioural and miscellaneous addictions: A behaviour	-0.00117471	0.000501418	0.000770389	0.011419	0.00646942	0.000587049	0.00148066	0.00814667	0.00358894	-0.00290685	0.00588417	-0.000217903	-0.00748478	0.00222977	2.91e-05	0.00209701	0.00600347	0.00164443	-0.00044745	0.00209325	-0.00181737	0.000342182	0.000389664	-0.000608097	0.00225592	0.000831962	0.000535862	0.00152278	-0.00314769
ukb-d-20553_4	Methods of self-harm used: Ingesting a medication in excess of the normal dose	0.000186727	0.00521785	-0.00569262	0.00411686	-0.00753085	-0.00279834	0.000965819	-0.000941297	-0.00230672	0.00211951	0.00588741	0.00380144	-0.00418826	-0.000328613	-0.00127819	-0.00418675	-0.00856504	-0.00177794	0.000796184	-0.00367004	0.00518642	-0.00276687	0.00177218	-0.0185301	0.00268512	-0.0012496	0.00359864	0.00305677	0.00362099
ukb-d-20553_5	Methods of self-harm used: Self-injury such as self-cutting, scratching or hitting, etc.	0.00339142	0.000439971	0.00140061	0.00426348	-0.00188285	0.00340327	-0.00270963	0.00376023	-0.0068736	-0.00252621	0.00812653	-0.000693341	0.00291171	0.00103838	-0.000508533	-0.00185282	-0.00445313	-0.00308173	0.00399813	0.000655586	-0.00221299	-0.00238943	0.000288888	0.00315669	-0.00536474	-0.00488038	-0.00322381	0.00347304	0.00861098
ukb-d-20554_1	Actions taken following self-harm: See anyone from psychiatric or mental health services, including liaison services	0.00123091	0.00213136	-0.00198025	0.00835489	-0.00570631	-0.00359402	0.00113673	-0.000721245	-0.00279401	0.00360607	0.00269536	0.000669805	-0.00103197	0.00159268	-0.00127927	-0.00404995	-0.00418263	-0.00168943	-0.000280542	0.000207756	-0.00338756	-0.00484322	-0.000386942	-0.00420339	0.00161048	-0.00211871	0.00362374	-0.000445267	0.00831241
ukb-d-20554_3	Actions taken following self-harm: Need hospital treatment (eg A&E)	-0.000724004	0.00339541	-0.0031852	0.00546212	-0.00883124	-0.00395432	0.00182023	-0.0012362	-0.00238491	0.00258112	0.00384474	-0.00391269	-0.00153969	-0.00093606	-0.00137462	-0.00131319	-0.0058627	-0.00245756	0.00124291	-0.000854396	0.00121527	0.000340936	-0.000766799	-0.0124218	-0.00147726	-0.00213347	0.00366065	0.00123296	0.0140322
ukb-d-20554_5	Actions taken following self-harm: See own GP	0.00071174	0.000764785	-0.000660017	0.00120007	-0.00310658	-0.00257243	0.00210357	-0.00180386	-0.000528933	0.0020585	0.015148	-0.00140035	-0.00458381	-0.00179302	-0.00135286	-0.00403122	-0.00122903	-0.000419549	0.00158569	-0.00253256	-0.00186621	-0.00321716	0.000211449	0.00390301	0.000548898	-0.00332704	-0.00234402	-0.00200452	0.002566
ukb-d-20554_6	Actions taken following self-harm: Receive help from friends / family / neighbours	0.00399432	0.00117102	-0.00402076	0.000105108	-0.00579429	-8.77e-06	0.000662891	0.00286475	0.000416397	0.00590836	0.00891994	0.00797236	-0.00458415	0.00350913	-0.000367533	-0.00286526	-0.00585703	-0.000968996	-0.00107204	-0.00207333	0.00353812	-0.00509025	0.00198519	-0.00846109	-0.00220194	0.00372361	0.00313308	-0.00821476	-0.00370709
ukb-d-2247_0	Hearing difficulty/problems: No	0.00369983	-0.00106539	0.00758585	0.0131892	-0.0110509	-0.0114064	0.00510175	0.00076677	0.00524492	-0.00315339	-0.00447183	0.00467912	0.0084758	0.0159911	0.00566836	-0.000833203	-0.00640377	0.00332848	-0.00640438	0.000210385	-0.000337782	0.0248148	0.00206056	0.00162082	0.00011558	0.0101269	0.00317121	-0.02597	0.00439338
ukb-d-22503_irnt	Years of cough on most days	-0.0701699	0.0106737	0.0225782	0.00309058	0.0802351	-0.214751	0.00707119	0.033544	-0.0372824	0.0192348	0.118878	-0.174905	-0.0104979	-0.118263	-0.00431555	0.018925	-0.0330881	-0.00988127	0.02723	0.0361886	0.0622991	-0.0672237	-0.0382851	0.131932	-0.0896278	-0.121127	-0.0456148	0.117089	0.0148476
ukb-d-22506_111	Tobacco smoking: Smokes on most or all days	-0.00125313	0.00288547	0.00106939	-0.00227762	0.000262465	0.0011227	0.00040182	0.0123995	-0.00282639	0.00707679	0.0156361	-0.00832936	-0.000213334	-0.00818455	-0.00207692	-0.00199975	0.00811776	-0.00167735	0.00484111	-0.000219078	0.00160816	-0.00496682	-0.00331417	0.00427861	-0.00438033	0.0139906	-0.00697984	-0.00785955	-0.00189131
ukb-d-22506_112	Tobacco smoking: Occasionally	-0.00121177	-0.000119051	0.000293375	0.0148416	0.00762462	0.0016953	-0.000111602	0.00253163	0.00220089	-0.0017683	-0.00459161	0.00160603	-0.00660204	0.00169775	0.00144649	-0.00296773	0.00329163	-0.00111245	0.000420344	0.00175702	-0.00427804	0.00358755	-0.000918855	0.00347092	-0.00865585	-0.000801969	-0.00262416	0.00794405	-0.000192525
ukb-d-22506_114	Tobacco smoking: Never smoked	-0.0105703	-0.0202395	-0.00829174	0.0266116	-0.0517255	0.012826	0.0236559	0.0477144	-0.00333147	-0.00998551	-0.0579285	0.00142835	0.0327844	-0.00424363	0.0015023	-0.00510756	0.00657595	-0.016923	-0.013967	-0.00764321	0.0167263	0.00201057	0.00141467	0.00363017	0.037008	0.00242724	0.0219027	-0.00662607	0.00367101
ukb-d-22601_11123211x	#N/A	-0.00372409	-0.000414779	0.00454874	-0.0147957	-0.0235693	0.00706735	0.00206891	-0.0142147	-0.00168532	0.00179587	0.00562804	-0.00978605	-0.0180901	0.0123597	-0.000248239	-0.00175226	-0.000461028	-0.00105349	0.00165909	-0.00117987	0.000615596	-0.00648971	-0.00276041	0.00382364	0.00431744	0.00596143	0.00793536	-0.0132252	0.00111747
ukb-d-22601_11133201x	#N/A	0.0011667	-0.00116515	0.00131211	0.000615042	0.00182195	-0.00459501	4.78e-05	0.00516021	2.1e-05	0.00253638	-0.00160337	0.0139138	0.00195762	0.00700056	-0.00264729	0.000324538	-0.000221289	0.00649476	-0.00228502	-0.0001882	0.00973969	-0.00977809	-0.00118641	0.00345228	0.00385835	-0.00361366	-0.00195733	0.000440248	-0.00145668
ukb-d-22601_11143212x	#N/A	0.00187438	0.00158514	0.00219541	-0.0129131	-0.00729763	0.00157399	-0.000513936	-0.0106284	0.000590973	0.0010273	0.00733849	-0.00310965	-0.00665699	-0.00179737	-0.000598491	-0.00539444	0.00173186	0.00254205	-0.00205653	-0.00455521	0.011256	0.00265471	-0.00364724	-0.000891339	0.00491271	0.00461139	-0.000245392	0.0240912	-0.00987829
ukb-d-22601_11222591x	#N/A	0.00315332	0.000112613	0.000159259	0.000505213	0.000897468	-0.00460489	0.00022314	-0.00141932	-0.000481671	0.000676777	-0.0113375	0.00176507	-0.000394508	-0.00778372	-0.00155516	0.000662665	0.000323839	-0.000565563	-0.00392482	0.00223554	-0.00261216	-0.00475191	0.00105227	-0.0063898	0.00402321	0.0141158	-0.00632941	-0.00213919	-0.0046258
ukb-d-22601_11323222x	#N/A	-0.001811	0.000205804	-0.00179835	-0.0138905	-2.59885e-05	0.00145934	-0.00178636	-0.0122645	-0.00441889	0.00871681	-0.0150804	0.00187277	0.0145906	-0.00310719	0.00188704	-0.000576617	-0.00342635	-0.00204493	-0.00245767	-0.000462851	0.0149318	-0.00210103	0.00262709	-0.00305436	-0.00794433	-0.0107512	0.00222702	-0.0207291	0.00737749
ukb-d-22601_11353225x	Job coding: personnel, human resources, training or industrial relations manager/director, recruitment manager/director	-0.00116775	0.00267494	-0.000828904	0.00493771	-0.00138782	-0.0025734	0.00044698	0.00783886	-0.00181376	-0.000326617	-0.009476	-0.00543381	0.00648406	-0.000576022	-0.000775093	-0.00100159	-0.00242214	-0.002964	-0.00566902	-0.00129075	0.00643981	-0.00549482	7.66e-06	-0.00214701	-0.00521354	-0.00386947	-0.0040072	-0.00877891	-0.00152619
ukb-d-22601_11363057x	#N/A	0.000620676	-0.00380786	0.00260186	0.0079865	0.00524547	-0.000255714	0.0015944	0.00347431	-0.00414442	-0.00290612	0.0134362	0.00123312	0.00282308	-0.000316741	-0.000869003	-0.00216076	-0.000895911	0.000669049	0.00451429	-0.00218942	0.00480615	-0.00772997	0.00205194	-0.0139044	0.00418098	0.00293762	-0.00163359	0.00261931	-0.000688979
ukb-d-22601_11373019x	#N/A	0.00312992	0.000252787	-0.00121032	-0.00753148	0.00208139	0.00303593	0.0033939	-0.00625651	0.00104054	-0.00473669	0.00569651	0.00216204	0.00796535	0.000787237	-0.000528266	0.0017892	0.0035922	-4.09e-05	-0.00081809	-0.00344829	0.00218095	0.000516408	0.00131373	-0.00386588	-0.00798203	-0.000983943	-0.00117175	0.00785796	-0.00234091
ukb-d-22601_11513250x	#N/A	0.00424433	0.00169635	-0.00151381	0.00277128	-0.00357642	-7.09e-05	-0.00225874	0.0100861	0.0026651	0.000970465	0.000330211	0.00108734	-0.00879612	-0.00370527	0.00114681	0.00154532	-0.00566534	0.00142909	0.00119863	0.00346174	-0.00590853	0.00680065	-2.34e-05	0.0010679	-0.00861045	-0.00918337	-0.00211523	-0.00787783	-0.00471189
ukb-d-22601_11523251x	#N/A	-0.002062	8.98e-05	0.00101929	-0.00511366	-0.00538626	0.000322702	0.000558834	-0.0123789	0.000567783	-0.00120692	0.00120771	0.00847767	-0.0115225	0.000710982	-0.000834662	-0.000957087	0.00360935	0.00120278	0.00210484	-0.00100093	-0.00485861	0.0063614	-0.00327098	0.0124328	0.00209255	-0.00702695	0.000703241	-0.00823349	-0.00956287
ukb-d-22601_11633322x	#N/A	0.00383967	-0.00146747	0.00110313	-0.00696872	0.00959246	0.0067505	-0.000561893	-0.00456508	0.00473787	0.000497377	-0.00994548	-0.00247844	-0.00520551	-0.00025736	0.001676	0.00372554	-0.00971964	-0.00419596	0.00278927	0.00265618	-0.00104232	0.00667244	-0.000597472	0.00502241	-0.00841444	0.00402418	-0.00936541	-0.0015572	-0.00144483
ukb-d-22601_12343321x	#N/A	0.000820408	-0.000370437	-0.00199504	-0.00578474	0.0165711	0.00293377	-0.000347319	-0.00585456	-0.00123185	0.00480171	-0.00269795	0.00586808	0.00112182	0.00470547	0.00115966	0.00237543	0.00143758	-0.00088142	-0.00482026	0.00110364	-0.00680124	-0.000211966	0.00162099	-0.017036	-0.00109846	-0.000703669	-0.00504273	-0.0112576	-0.00721704
ukb-d-22601_21113020x	#N/A	0.000603735	-0.0019946	-0.00319138	0.00718967	0.00689077	-0.0026711	0.000157042	-0.00124106	0.00263478	-0.00492155	0.00182628	0.00537604	-0.00213125	0.00608078	0.000315116	0.00401335	-0.00188473	-0.000317648	0.00510814	-0.00242749	0.00402513	-0.00794929	-7.5e-06	-0.00962614	-0.0131858	0.00344868	0.00457978	-0.00156918	0.00337923
ukb-d-22601_21223040x	#N/A	-0.00146746	0.000801702	-0.000995421	-0.00239027	0.000971024	-0.000807156	0.00115734	-0.00882435	-0.00449008	-0.00280258	0.0139732	0.00289715	-0.00463756	-0.00174549	0.00131379	-0.00545204	-0.00134461	0.000519818	-0.0021671	0.00214203	-0.00972141	-0.0068191	0.00114578	-0.00951583	-0.0103587	0.00334682	-0.00366427	0.00239189	0.00153609
ukb-d-22601_21313058x	#N/A	-0.00277091	-0.00122649	0.00198849	-0.0221152	0.00519577	-0.00817777	2.24e-05	0.00640268	-0.00325774	0.00131627	0.00784099	-0.00202128	0.00513172	-0.00432419	0.000518176	-0.00259619	0.00247159	0.00251786	-0.000914242	-0.00351754	0.0119635	-0.0126535	0.00374416	-0.00824745	-0.00252037	0.00369227	0.00300009	0.00134322	-0.000987641
ukb-d-22601_21323059x	#N/A	0.00104005	-0.0016148	-0.000838784	0.00166813	-0.00699209	-0.00787186	-0.000559822	0.000182445	-0.00742933	0.000489506	0.0076787	0.0078593	0.0035711	-0.00661323	-0.00157318	0.00249772	-0.011445	-0.00576662	0.00630541	-0.00564212	-0.00461282	-0.00874757	0.00422722	-0.0204541	0.0027354	-0.00490962	-0.00193808	0.00882513	-0.0064347
ukb-d-22601_22113066x	#N/A	0.00476069	3.88e-05	-0.00139826	0.00640352	0.00188489	-0.00581936	0.00389527	-0.0030388	0.000759823	0.000153521	-0.00566731	0.00815839	-0.00346476	0.00471068	-0.000317898	0.00289814	-0.00572106	0.000144081	-0.00158523	-0.00349286	-0.0104203	0.00807136	0.00387333	0.00372752	-0.00628408	0.00619361	0.000780666	-0.0115264	-0.00389982
ukb-d-22601_23113399x	#N/A	-0.00253917	0.000618339	0.00104522	-0.00938674	-0.012161	-0.00306256	0.00353414	-0.012548	0.00621111	0.00943999	-0.00526077	-0.00140377	-0.00372721	-0.00208761	-0.000225662	-0.00101707	-0.00894279	-0.00520903	-1.7e-05	-0.00274191	-0.00597507	0.00277813	-0.00238883	0.0110038	0.00721524	0.0104216	-0.00251477	-0.00174763	0.00935461
ukb-d-22601_23123400x	#N/A	0.00654984	-0.000246801	0.00132274	0.00628895	-0.0147362	0.00401028	-0.00193939	-0.00213644	0.00828057	9.32e-05	-0.00337173	0.0196335	-0.00380112	0.00417916	-0.000331753	-0.00403276	-0.000468124	-0.00285137	-0.00195458	-0.00136402	-0.00284105	-0.0136732	-0.00245702	-0.00550655	0.00911193	0.0105471	-0.00295255	0.0165045	-0.00176053
ukb-d-22601_23143401x	#N/A	0.00246195	0.00396062	0.00578621	0.00119456	-0.0292834	-0.0164178	-0.00498898	0.00837465	0.00684935	0.00876456	-0.0236188	0.00182755	-0.000372372	-0.00437908	0.000834885	-0.00290789	0.00540494	-0.00308779	-0.00223429	-0.00553972	-0.0089062	0.0246098	-0.00486402	-0.0027781	-0.0222383	0.0133804	-0.000444474	0.0302293	0.0123902
ukb-d-22601_23153402x	#N/A	-0.00202961	-0.0041367	0.00365944	-0.0212056	0.00354393	-0.00173389	0.00383264	-0.00259078	0.0167527	0.00832188	-0.0202229	-0.00410308	0.0201825	0.0191758	0.000675482	0.00445164	0.0112202	-0.00425721	-0.00939106	-0.00252725	0.022063	0.00673937	0.00201374	-0.0105912	0.021117	-0.00595649	-0.00514355	-0.00365813	0.00553798
ukb-d-22601_23163403x	#N/A	0.00160851	0.00127064	0.00113128	-0.00866373	0.00285635	-0.00355892	0.000177185	0.00340231	0.00350564	0.00293153	0.0150739	-0.00339881	0.00140097	-0.00429108	0.00216373	-0.00268716	0.00263832	0.000478273	0.0070321	0.00177329	-0.00291505	-0.00472836	0.00144476	-0.00513975	-0.00292382	-0.00303973	-0.00325964	0.00190649	-0.00399997
ukb-d-22601_23173422x	#N/A	-0.00208067	0.000938273	0.00108521	0.00873347	-0.00405403	0.00485532	0.000541494	0.00552685	0.000419951	0.00548565	0.011686	0.00136164	0.00365609	0.00751921	0.000907759	-0.00101478	0.00305294	0.000420321	-0.00734629	7.11e-05	0.000635833	-0.000994054	0.0010026	-0.00453549	-0.00593526	-0.00324277	-0.00356465	0.00909282	0.0033985
ukb-d-22601_23193405x	#N/A	-0.00272461	-0.00297596	0.000757315	-0.00660886	-0.00766672	-0.00477149	0.00155065	-0.00829675	0.00330151	-0.00214176	0.011595	0.013009	0.00355896	-0.0002995	-0.00306396	-0.00125086	-0.00894083	0.00262269	-0.00276081	-0.00322981	0.016311	-0.00172424	0.00125523	-0.00210639	0.000430791	0.00520864	-0.00106587	0.00635881	0.00156361
ukb-d-22601_23213026x	#N/A	0.000282044	0.000682526	-0.00154681	-0.00484321	-0.0112303	0.00779372	-0.000172671	-0.00533473	0.00171699	-0.00487905	0.0160944	0.0114212	-0.00576534	0.0072944	-0.000543354	-0.00127686	-0.00340549	0.00106666	-0.00122865	-0.00231868	-0.00559987	-0.00646746	0.00025644	-0.0006554	0.00572821	0.00523711	-0.00186667	-0.000460162	-0.00669415
ukb-d-22601_24113277x	#N/A	-0.000620415	-0.00149219	0.00103107	0.00171024	0.00357433	-0.00477265	0.0004087	-0.00555319	0.00547028	-0.0026985	-0.0100875	0.00281818	0.00824649	0.00334023	0.00109299	-0.000434702	0.000894754	0.00244544	-0.00387615	0.0021991	0.000220421	0.00295436	0.00196822	-0.000519785	-0.00993592	0.00445715	-0.000641352	-0.000219144	0.00201837
ukb-d-22601_24213281x	#N/A	-0.00367387	-0.00283821	0.00100483	-0.01031	0.00933926	-0.00342326	0.000821111	0.0142314	-0.00101737	-0.00355189	0.0148388	0.00392713	-0.00799707	-0.00153576	-0.000439095	0.00133625	0.00253755	0.00300307	-0.00289202	-0.000615443	0.0109357	0.0081137	0.00613312	0.00324438	-0.0016521	0.00282311	-0.0053643	0.037254	0.00142733
ukb-d-22601_24413202x	#N/A	-0.00103581	0.00158769	-0.00219132	-0.0110556	0.00708464	-0.00130295	0.00143553	-0.00240293	-0.00173599	-0.0035756	-0.000184829	0.00751932	0.000690787	0.00353596	-0.000513736	-0.00295422	-0.00134455	0.00226523	0.000584841	0.00105486	-0.00945199	-0.00401365	0.0010792	0.00482197	-0.00254559	-0.00881877	0.00211292	0.0100842	0.00268681
ukb-d-22601_24423108x	#N/A	0.0019777	-0.00172792	-0.000983367	-0.0119111	-0.00255605	0.00584817	-0.000905641	0.00227652	-0.00242139	0.00064894	0.015618	-0.00613401	0.0104174	0.000653234	0.000272908	0.000863028	-0.000988915	-0.000757048	0.00112741	-0.00144937	-0.00353865	-0.000655646	-0.00111687	0.0106481	-0.0116901	0.00751243	0.000895163	0.00323253	-0.00671885
ukb-d-22601_31113033x	#N/A	3.9e-06	-0.00362307	-0.00155038	0.00819778	-0.00559234	0.00213929	-0.000742129	-0.00911499	0.000900181	-0.00373257	-0.00630939	0.0111931	-0.0111486	0.00444361	-0.00159129	-0.00013089	-0.00436368	0.00368187	-0.00438102	-0.00230675	-0.00560338	0.00206986	0.00240874	-0.0176447	0.0086665	-0.00324452	0.000956174	0.00641731	0.00749676
ukb-d-22601_31193034x	#N/A	0.000298753	-0.00236678	-0.00248627	-0.00451268	0.00448905	-0.00323032	-0.00243983	-0.00338674	0.00203139	0.00111927	0.00175997	0.00435858	-0.00419545	0.00277158	0.00111296	-0.0034681	0.002158	0.00345611	-0.00138053	-0.00154142	-0.00515969	-0.00602171	0.00449382	-0.0204768	0.00842277	-0.00614303	0.00639589	-0.0198479	-0.00434927
ukb-d-22601_31313060x	#N/A	0.000960693	0.00014429	0.00179997	-0.00900526	0.00625415	-0.00274256	-0.000677195	0.00443365	-0.00268179	0.000935877	0.0124458	0.010566	-0.000742618	-8.62e-05	-0.000563682	-0.0023964	0.00665165	-0.00269976	0.0038361	-0.00116134	0.0121239	0.000655923	0.00183032	-0.00271235	-0.00044562	0.00215336	0.00481135	-0.0125364	0.00180735
ukb-d-22601_32113072x	#N/A	-0.00582887	0.00133299	0.000445389	0.0173923	-0.0111528	-0.000165694	0.000143233	0.00640745	0.00316152	-0.00797601	0.0234024	-0.00388942	0.00422334	-0.00877978	0.00103194	0.00178676	0.012081	0.00260597	-0.00117009	-0.00121025	-0.000288805	0.00688717	-0.00417179	0.00811663	0.00125373	0.0131445	0.0185691	-0.0127749	0.0029248
ukb-d-22601_32313110x	#N/A	-0.00116627	-0.00127471	-0.00202958	-0.00194822	0.0117929	-0.00783807	0.00302369	0.00701136	0.00405958	0.00503979	0.00489648	0.000936286	0.00286135	0.00217128	0.00136365	0.000785344	0.000706436	0.000993765	-0.000125045	-0.00226648	0.00255261	0.000638968	-0.000103815	0.0103117	0.00366833	0.00426023	0.00617526	0.00847554	0.0065511
ukb-d-22601_33113434x	#N/A	-0.00349405	0.000871476	0.00259057	0.0170981	-0.0126721	0.00419422	0.000751945	-0.0137172	-0.00176116	-0.00433777	0.0177393	-0.0151058	0.00958449	0.000940205	-0.000882355	0.000700783	-0.00399195	-0.00132702	-0.00444759	-0.00251234	-0.00186579	-0.0114078	-0.00133028	0.00195213	-0.00204162	-0.00710126	-0.00314198	-0.0196525	0.0017667
ukb-d-22601_33123442x	#N/A	-0.00455855	0.00261261	-0.00190188	-0.00699718	0.00767397	0.0061953	0.0033118	0.00963258	-0.000118996	-0.00312924	0.00261573	-0.00284178	-0.00733183	0.00412092	-0.000590235	-0.00257922	0.00586331	-0.00166618	-0.00239591	0.00273776	-0.00488151	-0.00300909	-0.00154515	0.0123957	-0.00890181	0.00293799	-0.00045993	0.00028138	-0.00797025
ukb-d-22601_35373270x	#N/A	0.00015585	0.000579045	0.00423841	-0.00691477	0.0137643	0.00134336	-0.00488708	-0.00205035	0.00174262	0.00251978	0.0120108	-0.00571928	0.000852145	0.00167182	0.00225191	0.00156983	0.00460787	-0.00100102	-0.00201279	-0.0028397	0.00450397	-0.0122833	-0.000516925	-0.00935479	-0.00551896	-0.00181754	0.000949507	0.0102198	-0.00617954
ukb-d-22601_35393271x	#N/A	-0.00452556	-0.00110738	0.00355998	-0.0104722	0.0110801	0.00150074	-0.00139223	0.00355997	-0.00435078	0.00974097	0.023003	0.00268358	0.00527311	-0.00166336	0.000130296	-0.00601679	-0.00213268	-0.00216977	0.00393375	-0.00101921	0.00653481	-0.0100212	0.000923477	0.00174246	-0.00131493	-0.0143914	-0.00251268	0.0246726	-0.00710694
ukb-d-22601_35423237x	#N/A	0.00282021	0.00134937	-0.000914707	0.00204826	0.00889238	0.00411491	-0.00090703	-0.00209791	-0.000690547	0.00671626	-0.0113599	0.00737128	-0.00245214	-0.00161373	0.000846719	0.000764597	-0.00405458	-0.00110174	0.00154371	-0.00240876	-0.00839948	-0.00205805	0.000430481	-0.0054437	-0.000824386	0.00719112	0.000428763	0.00429407	-0.000599521
ukb-d-22601_35613203x	#N/A	0.00946667	-0.000705127	0.00103445	0.00128784	0.0114214	-0.0127558	0.0045771	-0.00831727	-0.00490844	-0.00501325	-0.00190268	0.00565346	0.00239405	0.000216659	-0.00103093	-0.00347376	-0.00168756	0.00592348	0.00183568	0.00588722	-0.0137375	0.0026756	-0.00151642	0.00466684	-0.00289747	0.0059356	-0.00073197	0.0319542	0.0146896
ukb-d-22601_41113204x	#N/A	0.00377355	0.000785918	3.1e-05	0.00128749	0.00565691	-0.00713057	0.00382127	0.00198967	-0.00249203	-0.000357328	0.0313913	-0.013312	0.00506939	0.0073997	-0.00324058	0.00120101	0.00137871	0.00163305	0.000559032	0.00548626	-0.0142618	-0.00765193	-0.00179861	0.00229252	-0.0107881	-0.00663481	0.00972736	0.0271035	0.00163221
ukb-d-22601_41123205x	#N/A	0.000675021	0.00264422	-0.000857738	0.00933045	-0.00644656	0.00222253	-0.00641505	-0.0039791	-0.0061348	-0.0122011	0.0348738	0.00421635	-0.0167399	0.0136458	0.00192407	0.00284343	-0.00224793	-0.00381431	-0.00598172	0.00962504	-0.00338398	0.0028314	-0.00138477	-0.0117227	0.0183816	0.00890634	0.00045974	0.0160707	0.0059698
ukb-d-22601_41133206x	#N/A	-0.00201056	9.54e-05	-0.00175055	0.00698916	0.00634914	0.00716853	-0.00197307	-0.0108475	0.00292148	-0.00812959	-0.0173081	0.015029	-0.00778583	0.00276207	0.00157197	0.00287431	-0.00415966	-0.000288442	0.00127703	0.00506618	0.000653763	-0.00865106	-0.000553172	-0.0232445	0.0140473	0.00203183	0.00743191	0.0293189	-0.0152838
ukb-d-22601_41143216x	#N/A	-0.00190814	-0.000778722	-0.000484614	0.0169895	0.00103488	-0.00428376	-0.00108702	-5.1e-05	-0.00505104	-0.00388335	-0.00392446	-0.00428308	0.00537579	0.00858323	-0.000996451	-0.00122014	-0.00569705	0.00185678	-0.00446048	-0.00287949	-0.00324156	-0.00807766	-0.00277784	-0.00871019	0.000496997	0.00061193	0.00300204	0.0127918	0.00286259
ukb-d-22601_41223241x	#N/A	0.00383717	0.000468259	-0.00382741	-0.00518299	0.00313481	-0.000647241	0.00139397	0.00879152	-0.00184395	-0.00256953	-0.00999368	-0.000768975	-0.0121643	-0.00969903	0.00167195	-0.000749296	0.000535181	-0.000226707	0.0034923	0.000621912	-0.0142709	0.00113123	-0.00180569	-0.00989629	0.01327	0.00165737	-0.000735571	-0.00186032	0.00654007
ukb-d-22601_41233254x	#N/A	-0.00436416	-7.76e-05	-0.00492756	0.00782301	0.0150053	0.0151574	-0.00104138	0.00260672	0.000519167	0.000912637	-0.0150771	-0.014538	0.00863083	-0.00846537	-0.00128599	0.00785866	-0.000536927	-0.00346413	-0.00349777	-0.00455555	0.00329775	-0.00839855	0.0029084	-0.00523645	0.00790534	-0.00313613	0.00521949	-0.0169818	-0.0119001
ukb-d-22601_41323255x	#N/A	-0.00266281	0.000395028	-0.00147598	-0.000657665	0.00223991	-0.0012486	-0.00183655	-0.00348397	-0.00135628	0.00130787	0.0128489	0.000585031	-0.00317163	0.00312515	-0.00255693	0.000841858	0.000911247	-0.00181342	0.000452139	0.000542585	0.00382614	-0.00245798	-0.00238008	0.0073305	-0.00424165	-0.00436743	0.00176539	0.00158649	-0.00458919
ukb-d-22601_41503307x	#N/A	0.00338602	0.00191887	-0.00356101	0.0154519	0.00921356	-0.00215275	0.00155257	0.00696126	-0.00309048	-0.000451861	-0.00158728	-0.00815415	-0.0142435	-0.0033624	-0.00200987	5.39e-05	-0.00210653	-0.00088425	0.00737084	0.00315605	0.00845727	0.00258543	-0.0021969	0.0135136	0.0117378	-0.00214106	0.00400539	0.0027408	-0.00420312
ukb-d-22601_42153302x	#N/A	-0.000910522	0.00435604	-0.00483268	0.0282022	0.0190825	0.0157876	0.00155814	-0.00364303	0.00325521	0.00238559	0.00986958	-0.00969771	0.0127554	0.00986335	-0.00184275	-0.000209922	-0.00713487	-0.003947	0.0122533	0.00195718	-0.010616	-0.00286893	-0.00439927	0.0237415	0.00139588	0.00468063	0.0107568	-0.00570081	-0.00452713
ukb-d-22601_42163303x	#N/A	0.00468267	0.00149372	0.00056003	0.00397976	-0.000835284	-0.00534342	0.000705511	0.00495951	0.00162878	-0.000658325	-0.00612783	-0.00321113	-0.00581078	0.00139226	0.000923835	0.00198151	-0.000802417	0.00137919	6.37e-05	0.00203919	-0.0010951	-0.00775396	0.00210508	0.00829569	0.00236469	0.00130316	-0.00312681	0.000464839	-0.00141751
ukb-d-22601_42173304x	#N/A	0.00111446	0.00398498	0.00413918	0.00255043	-0.00401534	0.00113626	-0.000909982	-0.00707543	0.000133882	0.00402382	-0.0119337	0.0143978	0.00406302	0.00524876	-0.00294437	-0.00688902	-0.0040773	-0.00158337	0.00514402	0.000225869	-0.0108715	0.00236209	-0.000798274	0.0024341	-0.0115312	-0.00160933	-0.000355483	-0.0195085	-0.00984386
ukb-d-22601_61113073x	#N/A	-0.0010412	0.00120598	0.000510062	0.00217232	0.00285744	0.0104365	0.00129988	-0.00250861	0.00243257	-0.0005578	0.0213787	-0.0022909	0.000209781	-0.00376694	0.000928715	-0.00464973	0.00122557	0.000549655	0.00548573	-0.00137624	0.00794714	-0.00187677	-0.000679925	0.0030508	0.000506916	-0.00604502	-0.000817651	0.00316678	0.00714505
ukb-d-22601_61153104x	#N/A	-0.000149922	0.00119071	-0.00131485	0.000518929	-0.000962981	-0.00623698	-0.00221186	-0.0045711	-0.00338721	-0.00215681	0.0149982	-0.000257216	-0.00100961	-0.00732643	-0.000159673	-0.00160847	-0.000301432	0.000607952	0.00235872	-0.00376998	0.000347855	-0.00469088	-0.00179774	-0.000285866	-0.00442706	0.000339663	0.00251886	-0.00517149	-0.00137689
ukb-d-22601_61243409x	#N/A	-0.00553423	-0.00205579	0.00197501	0.00610477	0.019615	-0.00831526	0.00122951	-0.00643359	-0.00188613	-0.0013512	-0.0169687	0.00492135	0.00991499	-0.00850344	0.00109334	0.0034247	-0.00513489	-0.00415813	-0.000108325	-0.0019873	0.00977649	0.000377752	0.00241266	-0.0115526	-0.00542644	0.00566471	-0.0023191	0.0160014	-0.00521848
ukb-d-22601_71113328x	#N/A	0.00546906	-0.000908287	-0.0013516	0.00895306	-0.0025538	-0.00311603	0.00317827	0.00466322	0.000208028	-0.00910342	0.00142135	-0.0050211	-0.00787666	-0.00297224	-0.00166753	-0.00302593	0.000608812	-0.00060594	-0.00507476	0.00617397	0.002884	-0.0194519	-0.0015029	-0.00462502	0.00740366	-0.00224662	-0.00613512	0.0100431	0.00699635
ukb-d-22601_72123243x	#N/A	-0.000248043	-0.000727055	0.00198582	0.00318996	-0.0050635	-0.00696966	-0.00205739	-0.00147534	-0.00133392	0.000899449	-0.000784354	-0.00340793	0.00459794	0.00177178	-0.000159195	0.00200832	0.00180683	0.00331436	-0.00063356	-0.00418922	-0.0116371	0.0018099	0.00137096	0.00421748	0.00299911	0.00638369	0.000499407	-0.00272605	-0.00459799
ukb-d-22601_92193312x	#N/A	0.000444017	0.00179024	1.99e-05	-0.00270207	0.00820326	0.00825324	0.00124721	0.00563915	-0.00711482	-0.00132425	0.0161359	-0.0196129	0.00932488	-0.00633659	0.00127529	0.00230153	0.00201412	-0.00207939	0.00458833	-2.28e-05	-0.00425662	2.9e-05	-0.00207442	0.0106667	-0.00271069	0.00461504	0.000610045	0.0113467	-0.0271028
ukb-d-22604_1	Work hours - lumped category: 15 to less-than-20 hours	0.00168417	-0.00833051	-0.00479414	0.00686365	0.0158499	0.00907868	-0.00484638	0.0176183	-0.0140322	-0.00882515	0.0426387	-0.00566611	-0.00591247	-0.00021066	-0.00554534	-0.000141564	0.00935961	0.00577651	-0.00287632	0.0149271	-0.0318664	-0.0134129	-0.00480718	-0.0219957	0.0370453	0.021088	0.00255432	-0.0257712	0.00450156
ukb-d-22604_2	Work hours - lumped category: 20 to less-than-30 hours	0.0200907	-0.00241844	-0.00404397	0.0245251	0.00716352	0.0106273	0.000572892	0.0361397	-0.00224942	0.0147943	0.0250606	0.000671804	-0.0289895	-0.014435	0.00202487	0.0140845	-0.0300745	0.0154565	-0.00800888	0.0012339	-0.000122658	0.00084363	-0.0089153	0.028008	0.00842983	-0.00314298	-0.00280956	-0.0069973	0.0267963
ukb-d-22604_3	Work hours - lumped category: 30 to 40 hours	-0.00576759	-0.00505435	-0.00540579	0.0136956	0.0227875	-0.00583733	-0.0079837	0.0102767	-0.0168057	0.013626	0.0375602	-0.00092161	0.00350803	-0.00634996	-0.00525016	-0.00457564	0.00355407	-0.0150568	0.00188567	-0.00192887	-0.00858448	0.0164678	0.00402223	-0.00125647	-0.0142999	-0.00927025	-0.00956828	0.0645774	-0.00179937
ukb-d-22604_4	Work hours - lumped category: Over 40 hours	-0.00466793	0.000663436	0.00375816	-0.0511066	-0.00398219	0.00746512	0.0188425	0.0157557	0.0165785	0.0274736	-0.0617089	-0.0218968	0.00544815	0.00649981	0.00358286	0.0092661	0.00639765	-0.004112	-0.00551731	-0.00874341	0.0115114	0.0136716	0.00364284	0.0162656	0.00710006	0.0224765	0.0126293	-0.00646097	0.0115419
ukb-d-22605_irnt	Work hours per week - exact value	-0.00524247	0.0374553	0.0495935	-0.057453	-0.0403087	-0.090572	0.000363912	0.0528733	0.0205605	0.0642193	-0.243703	0.0410717	0.0360491	0.0134839	-0.00537338	0.0468303	0.0501412	0.0349384	-0.0725387	-0.000176183	0.0875971	0.0178377	-0.00887553	0.0209226	0.0276516	0.00801786	-0.000213857	-0.112444	0.0353846
ukb-d-22606_0	Workplace very noisy: Rarely/never	0.0135707	-0.00119604	-0.00234301	-0.000858132	0.00643754	-0.00580852	0.0112067	0.0180179	-0.00829232	-0.00999526	0.0238033	-0.0028194	0.0446848	0.00714468	-0.00237729	-0.000842798	-0.0213452	-0.00462894	0.00703562	-0.00498488	0.0054326	-0.00783684	-0.00764115	-0.0284084	-0.0276295	-0.00451265	0.00378393	0.00684682	-0.00927113
ukb-d-22606_1	Workplace very noisy: Sometimes	0.00574656	-0.00194226	-0.000627601	-0.000216042	0.00932504	0.0220452	-0.0109657	-0.0252383	-0.00550012	0.0237567	0.0170952	0.0126347	0.00500755	-0.036794	0.00479033	-0.0027784	0.0288121	-0.00569634	-0.024273	0.0108501	-0.0188823	-0.0290082	-0.00407542	0.00550631	0.0517146	0.00462038	0.0182526	-0.0291435	0.0161482
ukb-d-22606_2	Workplace very noisy: Often	-0.0031604	0.000357068	4.73e-05	0.0527723	0.0536016	-0.000698003	-0.0130675	-0.0155155	0.0115425	-0.00432589	0.0511786	-0.0122848	-0.00583291	-0.0111126	-0.00575698	0.0110675	0.0285486	0.00901818	-0.00276752	0.00527261	0.00968122	-0.0127507	0.00466721	0.0423258	-0.00075102	-0.00871241	0.00274477	0.027079	-0.0168413
ukb-d-22607_0	Workplace very cold: Rarely/never	-0.00899048	-0.00460849	-0.00361306	-0.0277143	0.0132183	0.0053954	0.0050842	0.0101546	-0.00766993	-0.00340052	0.00228902	-0.0135234	0.00242765	-0.0123273	-0.000955955	0.00966365	0.00595115	-0.000888962	0.00915691	-0.00202059	0.0253255	-0.00113475	-0.00241492	-0.0113552	-0.0116529	0.00366409	-0.00301484	-0.0274468	-0.00113522
ukb-d-22607_1	Workplace very cold: Sometimes	0.00680034	0.00562865	-0.00431659	0.0322271	0.0294894	0.0327007	0.00203111	-0.0167469	0.00229683	0.0231204	-0.00760584	0.00678003	0.0193274	0.00730854	-0.00371273	-0.00961695	0.0212187	0.0106404	0.00397486	0.00343241	-0.02575	-0.00219439	0.00524715	0.0185803	0.0469204	0.00993761	-0.00504925	-0.0363479	-0.0378815
ukb-d-22607_2	Workplace very cold: Often	0.00568703	-0.00367998	-0.00955352	0.0111883	0.0238232	0.000689467	-0.00476169	0.00303388	0.00706155	0.0160187	0.0280414	0.00248057	-0.0147773	-0.00520134	-0.00483095	0.000251006	0.00194841	0.00372919	-0.0181029	0.00482757	0.0215541	-0.0265225	-0.00229401	0.00673336	0.0189825	-0.0192624	-0.00314531	-0.0265378	0.0027478
ukb-d-22608_0	Workplace very hot: Rarely/never	0.00258896	-0.00923805	-0.0123483	0.0233527	-0.00278165	0.00597597	-0.00298127	-0.00215023	-0.00324479	0.0140877	-0.00752866	-0.0220077	-0.000276545	-0.0027632	0.00348128	0.0030791	-0.0315325	0.0055099	-0.000552817	-0.00229402	0.040128	-0.000565856	-0.00650385	-0.0238961	0.0105464	-0.000366818	-0.00123808	0.0372438	0.00667174
ukb-d-22608_1	Workplace very hot: Sometimes	-0.0108277	0.0117089	0.00651141	-0.0317094	-0.0130053	0.0461401	0.0015967	-0.0171725	0.0184777	0.00945754	0.000399286	0.0489067	0.0137056	0.0094906	-0.00332361	0.0115818	0.0353316	0.00915908	-0.0213981	0.00739126	-0.0188249	0.00573283	0.00687188	0.0100511	0.0385687	-0.00709136	0.020967	-0.064615	0.00112924
ukb-d-22608_2	Workplace very hot: Often	0.00116236	-0.0012784	-0.00207691	0.0164672	0.0255443	-0.00170972	-0.00466102	-0.00736845	-0.00115748	-0.00109592	0.0385955	-0.00240101	-0.0194118	-0.0129113	0.0010978	-0.00128494	-0.00482813	0.00235521	0.0025101	0.0106102	-0.0226863	-0.00962872	0.000328433	0.00771637	0.00150342	-0.0163503	-0.00658709	-0.0289456	-0.00278343
ukb-d-22609_0	Workplace very dusty: Rarely/never	0.00375677	-0.000502462	-0.00291046	-7.99e-05	-0.0174461	0.00459142	0.00523195	0.0271845	0.00788668	-0.0129481	0.0101691	0.0114116	0.0278454	0.00170661	-0.00631607	0.002148	-0.00863603	-0.00279207	0.00822767	-0.00456526	-0.0127437	0.0193951	-0.00300398	-0.00260961	-0.00483254	-0.00382202	0.0106257	0.00677937	0.00448473
ukb-d-22609_1	Workplace very dusty: Sometimes	0.0037043	0.00547415	0.00686036	-0.00262382	-0.000840698	-0.0239329	-0.00508739	-0.0123197	-0.0114139	0.0107898	-0.0346491	0.0206604	-0.0280836	-0.0105492	-0.00267885	-0.00199427	0.0208462	0.00688366	0.0033088	0.00677446	0.0241887	-0.0266964	-0.0088405	0.0171523	0.0272577	0.0063859	0.00477231	-0.0361799	-0.00514895
ukb-d-22609_2	Workplace very dusty: Often	0.00125552	0.00198003	-0.00634238	0.0297534	0.0198239	0.00443457	-0.00519181	-0.0312013	0.00245465	0.00211051	0.02382	-0.038416	-0.0213815	-0.00805686	-0.00360353	-0.00589376	0.00875394	0.0131269	-0.00402739	0.008675	0.0145566	-0.015203	0.001412	0.00749631	0.0166495	-0.0161747	-0.00042554	-0.0349501	0.00062164
ukb-d-22610_0	Workplace full of chemical or other fumes: Rarely/never	0.0102792	-0.00178986	-0.00189855	-0.0059888	-0.00226616	0.000340866	-0.00120867	0.0201008	0.00559403	-0.000144771	0.0063601	-0.00272319	0.000728806	-0.0013698	-0.00610495	-0.00936865	0.00665346	0.00250323	0.00166071	-0.00134021	0.00725044	-0.000247278	-0.00596259	-0.00865684	0.01577	-0.00991874	-0.000395874	0.0205019	-0.000728206
ukb-d-22610_1	Workplace full of chemical or other fumes: Sometimes	0.00161994	-0.0044116	-0.0067413	0.00173899	0.0408357	0.0247596	0.00827581	-0.0280928	-0.00135366	-0.00327487	0.0368566	-0.0167802	-0.0228883	0.00884381	0.000631289	0.018152	-0.0135129	0.00687574	-0.00539423	0.000739619	0.0290525	-0.0315773	0.00859808	0.00709763	0.0333811	0.00957811	0.0151439	-0.0210103	-0.00242844
ukb-d-22610_2	Workplace full of chemical or other fumes: Often	-0.00557375	-0.0057105	-0.00478591	0.0223419	-0.00646162	-0.00661138	0.00544082	-0.00938073	0.00741855	0.0111447	0.0250061	-0.0153557	-0.00511554	-0.00158864	-0.00235074	1.85e-05	0.00650507	0.00508675	-0.00295007	0.00370355	-0.00667717	-0.00493376	0.00266978	0.0262613	0.00705608	-0.0178903	0.00188103	0.025211	-0.0150028
ukb-d-22611_0	Workplace had a lot of cigarette smoke from other people smoking: Rarely/never	0.00966771	-0.00716839	0.00418713	0.0147902	-0.00158573	0.00374914	-0.00244338	0.0117105	-0.00406294	-0.010388	0.013343	0.00243496	-0.0201741	-0.0216595	0.00232322	-0.0112765	-0.0176444	0.00244285	-0.00581007	-0.00272917	0.0143661	-0.00889561	-0.00242469	-0.00706868	-0.00551525	0.00458318	-0.00289374	-0.00304717	0.00871161
ukb-d-22611_1	Workplace had a lot of cigarette smoke from other people smoking: Sometimes	-0.0188422	0.00158221	0.00391106	-0.00281548	0.028705	-0.0157414	-0.00353734	-0.0292364	-0.0114551	-0.0113428	0.0265676	-0.035138	0.0487619	0.00921364	-0.00139244	0.0126628	0.0270895	0.00376981	-1.21e-05	0.012382	0.0361661	-0.00232969	-0.0040208	-0.0115192	0.0325926	-0.0054195	-0.0192318	0.00208786	-0.0052941
ukb-d-22611_2	Workplace had a lot of cigarette smoke from other people smoking: Often	0.0086055	-0.00182213	-0.00280096	-0.00218411	0.0229989	-0.00146034	0.0050522	-0.0144739	0.0111541	0.0259361	-0.0166504	-0.00161849	0.00414146	-0.0224722	-0.00256315	0.00516587	0.0108209	0.00823098	0.00750668	0.00255697	0.0222885	-0.0240401	0.0035107	-0.00752372	0.0143567	-0.010055	-0.00586219	0.0180249	-0.00730297
ukb-d-22612_0	Worked with materials containing asbestos: Rarely/never	0.00289207	0.00166851	-0.000333056	-0.0106409	-0.015538	0.00521652	0.00667019	0.000342244	-0.00148387	0.00389333	-0.0128196	-0.0166483	-0.0128127	-0.00209867	0.000194069	0.00670346	0.00323256	-0.00061981	-0.00234217	-0.00357116	-0.00261301	0.00825855	-0.00286	0.0023184	0.00357121	-0.00527615	0.00115785	0.00470265	0.0149035
ukb-d-22612_1	Worked with materials containing asbestos: Sometimes	-0.000911149	-0.00516043	0.00131335	0.024696	0.0594395	0.00404136	-0.00948832	-0.00155853	0.00400599	0.00497422	0.0526969	-0.00150824	0.00948231	-0.0144377	-0.00131577	-0.0024216	0.0106828	0.002522	-0.00366172	0.000586837	0.0121236	-0.00463483	-0.0013885	0.00973321	8.15e-05	0.010335	-0.0163383	-0.0384503	-0.0190031
ukb-d-22612_2	Worked with materials containing asbestos: Often	0.0013323	-0.000165155	-0.000975122	-0.00406673	0.00747548	-0.00643698	-0.0027363	-0.0080624	-0.000663146	-0.00555477	0.0211584	6.29e-05	-0.000504221	-0.00308372	-0.00107156	-0.00120333	-0.00958691	-0.00277977	0.00142099	0.00132207	-0.0106701	0.000391889	-0.00304718	0.0111014	0.00282541	-0.00718575	-0.00769382	0.00446824	-0.00191368
ukb-d-22613_0	Worked with paints, thinners or glues: Rarely/never	0.00944385	-0.00273326	-0.00413081	-0.0228597	-0.00319968	-0.00189638	0.000653517	0.00311004	-0.00810579	-0.00877763	0.00593836	-0.00455546	-0.00938023	0.00328345	-0.00122092	-0.00229594	-0.000246177	-0.000345864	-0.00686304	-0.00431888	0.0117689	-0.000221211	-0.000547037	0.01927	-0.00138878	-0.000883964	0.00691865	-0.00658773	0.00319601
ukb-d-22613_1	Worked with paints, thinners or glues: Sometimes	-0.00867071	-0.00176795	0.000919339	0.0165792	0.0106459	0.00685026	-0.00432251	-0.014314	0.00342733	0.00537255	-0.0261371	-0.0188107	-0.00759226	0.00182661	-0.00460097	0.000652363	-0.00195153	0.00303974	-0.00853472	0.00102473	0.0283555	-0.0220198	0.000436475	-0.0147519	-0.000532002	-0.0151131	0.00306874	0.0178819	-0.0130186
ukb-d-22613_2	Worked with paints, thinners or glues: Often	-0.00472594	-0.000427278	0.00443501	0.00695276	0.0093466	-0.00824932	0.0034523	0.00274663	0.000697564	0.00165943	0.010874	5.28e-05	-0.00293417	-0.00854962	0.00161564	0.00222243	0.00748247	-0.00189781	0.00206588	1.03e-05	0.00197815	-0.00693702	-0.00256178	0.00243468	0.022334	-0.00702894	-0.00613881	0.0325945	0.00380817
ukb-d-22614_0	Worked with pesticides: Rarely/never	-0.000653382	-0.000670448	0.000345865	0.00474053	-0.00151336	-0.00405705	-0.000932301	-0.00253917	0.0010616	0.000449578	0.000804536	0.00182608	0.000167755	-0.000992002	-0.000829378	0.00198324	0.000186728	-0.000383701	-0.00164913	1.78e-05	-0.000619962	0.00152741	0.00143606	-0.00394265	-0.00167038	-0.00287892	-0.00214879	-0.00740129	-3e-05
ukb-d-22614_1	Worked with pesticides: Sometimes	0.00497988	-0.00222196	-0.00261058	0.00279746	0.00652813	0.0294403	-0.0054585	0.00689594	0.000224808	-0.000179744	0.0123031	0.00942713	0.00849391	-0.00682207	-0.00389262	0.000816727	0.00507935	-7.65e-05	0.0041201	0.00037126	0.0201788	0.00215052	0.000908218	0.0141978	0.00168884	-0.00359203	9.29e-05	-0.0199839	0.0117197
ukb-d-22615_0	Workplace had a lot of diesel exhaust: Rarely/never	0.00038276	0.00237259	-0.00351094	-0.00416631	-0.00478689	-0.00406945	0.00353288	0.00252886	-0.00331835	0.0047086	-0.0125214	0.000939196	-0.000946767	-0.00919196	-0.00244848	-0.00281128	-0.000318127	-0.00654023	0.000642104	-0.00708072	-0.00269213	-0.00264545	0.00233933	0.0208171	0.00166902	-0.00577583	0.000247111	-0.00999372	0.0080126
ukb-d-22615_1	Workplace had a lot of diesel exhaust: Sometimes	0.00785718	-0.00195692	0.00783845	-0.00945525	0.0358808	0.0152623	0.00401128	-0.0200649	0.00650151	-0.0035989	-0.0043988	0.00471394	-0.00817437	-0.000553015	-0.00388413	0.00474843	-0.00190445	0.0032521	-0.0163988	0.000816617	-0.00505654	-0.0161239	-0.00492122	0.0121511	0.00964675	-0.010874	0.0135517	-0.00649941	-0.0147244
ukb-d-22615_2	Workplace had a lot of diesel exhaust: Often	0.00241447	-0.00496477	0.00109338	0.0230284	-0.0188946	-0.00321854	-0.00466853	-0.00723011	-0.000530565	0.0036767	0.0231036	-0.0152467	0.0132449	0.00517676	-0.00105327	-0.00138739	0.00440428	0.00532689	-0.00400814	0.00351011	0.00047305	-0.0148272	-0.00179683	-0.000409141	0.00588014	-0.00622163	-0.0112409	0.00418584	-0.00171078
ukb-d-22616_0	Breathing problems during period of job: No	0.000333863	-0.000235578	0.000843257	-0.00487549	-0.00521418	0.00720718	0.00192469	-0.00327238	0.00405899	0.0038917	-0.0108451	0.00367994	-0.01315	-2.95e-05	0.00101402	-0.00204385	0.00058185	-0.000102566	-0.00237486	-0.00223389	0.0060293	-0.00907781	-0.00487432	-0.00181418	0.00986849	-6.49e-05	0.00996112	0.00721058	0.00298648
ukb-d-22616_1	Breathing problems during period of job: Yes	-0.00258954	-0.00111064	-0.00483474	0.0125035	0.0295319	-0.023328	-0.00693056	-0.017379	-0.00854081	0.00606803	0.000738202	0.00638691	0.0279349	0.00120959	-0.00226578	0.000175987	-0.00288845	0.0030385	0.00191168	-0.000228363	-0.0279015	-0.00579151	0.00778276	-0.0225194	-0.0056076	0.00418613	-0.00274537	-0.0196092	0.00117942
ukb-d-22617_1112	Job SOC coding: Directors and chief executives of major organisations	-0.00375273	0.000461122	0.00503123	-0.0163446	-0.0234444	0.006937	0.00317858	-0.0132305	-0.00227823	0.00285553	0.00395756	-0.0108141	-0.0159835	0.0108531	-0.000794608	-0.00127527	-0.00200662	-0.00091174	0.000989668	-0.000835099	0.000154244	-0.00491175	-0.00257506	0.00423629	0.00442087	0.00683589	0.00775121	-0.0128991	-0.000651921
ukb-d-22617_1113	Job SOC coding: Senior officials in local government	0.00194565	-0.00115377	0.00094896	0.000439482	0.000612737	-0.00485682	0.000459075	0.00590596	0.00058333	0.00284267	-0.00335957	0.0156522	0.00142003	0.00709922	-0.00269599	0.000469816	-0.000579749	0.00559241	-0.00241675	0.000197735	0.00988273	-0.0103606	-0.00135517	0.00486723	0.00370489	-0.0038735	-0.00251688	0.00130213	-0.00196747
ukb-d-22617_1114	Job SOC coding: Senior officials of special interest organisations	0.00191519	0.00208259	0.00194325	-0.0125914	-0.00811804	-0.000454645	0.000518131	-0.00897405	0.00151501	0.000816297	0.00656217	-0.00260181	-0.00531185	-0.00178182	-0.000781633	-0.00543348	0.000804402	0.00331907	-0.00268159	-0.00504363	0.0121184	0.00113487	-0.00316122	-0.00134625	0.00575868	0.00299098	-0.000195084	0.0238903	-0.0107031
ukb-d-22617_1122	Job SOC coding: Managers in construction	0.00316821	8.93e-05	0.000156319	0.00165523	0.00196992	-0.00347164	0.00113302	-0.00135351	-0.000217015	0.000339828	-0.0107346	0.00327973	0.000238056	-0.00677881	-0.00149423	2.62e-05	0.000422628	-0.000328947	-0.00433772	0.00245141	-0.00108571	-0.00475365	0.00101149	-0.00524409	0.00362101	0.012977	-0.00676723	-0.00348912	-0.00455212
ukb-d-22617_1132	Job SOC coding: Marketing and sales managers	-0.00269171	-0.000398911	-0.00177609	-0.012286	0.000554745	0.00200322	-0.00098475	-0.011238	-0.00464513	0.00870387	-0.0159004	0.00230654	0.0159941	-0.00337127	0.00183015	-0.00132214	-0.00568734	-0.00153431	-0.00235178	0.000100771	0.0156202	-0.00139853	0.00308116	-0.00316114	-0.00765222	-0.0107512	0.00264518	-0.0221392	0.00760944
ukb-d-22617_1135	Job SOC coding: Personnel, training and industrial relations managers	-0.00121932	0.00264157	-0.000847801	0.00517959	-0.000621193	-0.00290678	0.000551291	0.00732417	-0.00144205	-0.000819876	-0.00990359	-0.00606734	0.00638459	-0.000960516	-0.000583339	-0.000561692	-0.00284561	-0.00283812	-0.0055944	-0.000966743	0.00529331	-0.00465889	-7.22e-05	-0.000604241	-0.00552503	-0.00438007	-0.00393731	-0.00654251	-0.00152189
ukb-d-22617_1136	Job SOC coding: Information and communication technology managers	0.00084295	-0.00375317	0.00199623	0.00788923	0.00360138	-0.001595	0.00187248	0.00407289	-0.00409027	-0.00263665	0.0124344	0.000297057	0.00152332	-0.000859071	-0.00106265	-0.00231845	-0.00148492	0.000744025	0.00472575	-0.00189495	0.00532468	-0.0088128	0.00227867	-0.0134159	0.00519231	0.00466879	-0.00140734	0.00193681	-0.000714713
ukb-d-22617_1137	Job SOC coding: Research and development managers	0.00336372	0.000477776	-0.00125014	-0.00975337	0.000211558	0.00203411	0.00320129	-0.00632297	0.000727697	-0.00616458	0.00720662	0.0015028	0.00514559	-0.000424919	-0.00066903	0.00194951	0.00454183	-0.00222198	-0.00114967	-0.00272867	0.00548118	-0.000918256	0.00174583	-0.00498726	-0.00581132	-0.00133348	-0.00247431	0.00291229	-0.00175081
ukb-d-22617_1151	Job SOC coding: Financial institution managers	0.00387991	0.00162502	-0.00192158	0.00121257	-0.0036549	-0.000767505	-0.00245739	0.00920159	0.00292824	0.00110826	0.000956127	-0.000371296	-0.00739176	-0.00375528	0.00138257	0.0012393	-0.00610576	0.00108333	0.00106047	0.00342124	-0.00643178	0.00656536	0.000177345	-0.000463835	-0.00797529	-0.0094551	-0.00317736	-0.00892108	-0.00386275
ukb-d-22617_1152	Job SOC coding: Office managers	-0.00220359	0.000194098	0.000937737	-0.00445016	-0.00524022	-0.000907926	0.0011601	-0.0121403	0.000514903	-0.00216262	0.000370377	0.00817287	-0.0110954	0.000564915	-0.000740473	-0.000719533	0.00384931	0.00136215	0.00180188	-0.000654758	-0.00449422	0.00588518	-0.00369613	0.0127911	0.00319136	-0.00713439	0.000640952	-0.00827639	-0.00958291
ukb-d-22617_1163	Job SOC coding: Retail and wholesale managers	0.00403623	-0.00145974	0.00200136	-0.00457427	0.010122	0.00559756	-0.00176294	-0.00443809	0.00401611	0.000454193	-0.0124328	-0.00591913	-0.00594634	-4.34e-05	0.00231184	0.004279	-0.00897541	-0.00396726	0.00347582	0.00316941	-0.00110227	0.00802697	-0.000235514	0.00480854	-0.00743479	0.00366976	-0.00893681	-0.00193646	-0.00112711
ukb-d-22617_1234	Job SOC coding: Shopkeepers and wholesale/retail dealers	0.000159998	5.8e-05	-0.00245165	-0.00567795	0.0183615	0.00315515	0.00011365	-0.00583159	-0.000517076	0.00538807	-0.00436084	0.00688527	0.00129531	0.00568751	0.000999895	0.00320649	-6.83e-05	-0.000367686	-0.00517335	0.00171313	-0.00626131	-0.000846061	0.00169835	-0.016052	-0.000936937	-0.000668791	-0.00379302	-0.00802422	-0.00605285
ukb-d-22617_2111	Job SOC coding: Chemists	0.000796581	-0.00192676	-0.00294596	0.00682072	0.00540768	-0.00167833	-7.3e-05	-0.00038095	0.00208845	-0.0063652	0.00212073	0.00537641	-0.00293168	0.00621697	0.000318605	0.00402981	-0.0015603	3.16e-05	0.00478988	-0.00229165	0.0037764	-0.00817142	-3.84e-05	-0.0089601	-0.013334	0.00349562	0.00454695	-0.00406397	0.00350148
ukb-d-22617_2112	Job SOC coding: Biological scientists and biochemists	0.00500813	0.00045361	-0.00090196	-0.00447172	-0.00607798	0.00158936	0.000896748	-0.000847704	0.000530106	-0.00766835	-0.0144163	0.0054926	0.00136527	-0.00150698	-0.000651006	0.00288381	-0.00868993	0.00123665	0.00070863	0.00034827	-0.0077822	0.010994	-0.000191117	0.00565243	0.0122356	-6.36e-05	-0.00621125	-0.0190165	0.00252434
ukb-d-22617_2122	Job SOC coding: Mechanical engineers	-0.000663176	0.000372364	-0.000526347	-0.00486324	-0.00320409	-0.00435619	0.00140424	-0.00583688	-0.00259074	-0.00240462	0.0146065	-0.00548507	-0.00114529	-0.00251667	0.000904717	-0.00481066	-0.000484395	0.00240095	-0.00343567	0.00403123	-0.00705491	-0.00758664	0.00188309	-0.00836102	-0.00685386	0.00312565	-0.00193065	0.00728331	-0.0063272
ukb-d-22617_2131	Job SOC coding: IT strategy and planning professionals	-0.0032955	-0.00120436	0.00128437	-0.0234071	0.00362847	-0.00907901	0.000586922	0.00579313	-0.00225995	0.0010516	0.0105363	-0.00384754	0.00456233	-0.0044304	0.000223334	-0.00256559	0.0019713	0.00262022	-0.00101223	-0.00328147	0.0106926	-0.0122281	0.0042016	-0.0087879	-0.00191173	0.00371899	0.00384118	0.00224433	-0.00134348
ukb-d-22617_2132	Job SOC coding: Software professionals	0.000724453	-0.00137693	-0.000787738	-0.000640552	-0.007936	-0.00861293	-0.000809113	-0.000636363	-0.00642824	0.00150783	0.0113047	0.00713659	0.00124546	-0.00568956	-0.00163555	0.00321942	-0.0107751	-0.00558707	0.00655158	-0.00475014	-0.00469891	-0.00775279	0.00544733	-0.0216091	0.00368051	-0.00355133	-0.00082003	0.00735179	-0.00565003
ukb-d-22617_2211	Job SOC coding: Medical practitioners	0.00443131	-0.000219314	-0.0013571	0.00765213	0.00237794	-0.00569707	0.00409185	-0.00428196	0.00122407	-0.000615064	-0.00319636	0.00905868	-0.00416044	0.00456774	-0.000348207	0.0024967	-0.00408561	0.00035295	-0.000894975	-0.00364513	-0.0107083	0.00919579	0.00412755	0.00346119	-0.00570172	0.00642246	0.000582914	-0.012236	-0.00359477
ukb-d-22617_2311	Job SOC coding: Higher education teaching professionals	-0.00163714	0.000253005	-0.00265727	-0.0145918	-0.0153505	-0.00434029	0.0054546	-0.0172965	0.00420535	0.00921806	-0.0114318	-0.00731303	-0.003048	-0.00387252	-0.00114872	-0.000134585	-0.0110573	-0.00294565	0.00105475	-0.00350384	-0.00522181	0.0102843	-0.00259521	0.0227207	0.00978169	0.012064	-0.00189736	-0.00394143	0.00685988
ukb-d-22617_2312	Job SOC coding: Further education teaching professionals	0.00665699	-0.000279507	0.00166238	0.00451975	-0.015018	0.00455277	-0.00187165	-0.00159968	0.00843346	-0.000302877	-0.00404758	0.0206766	-0.00334645	0.00418102	-0.000965608	-0.00354077	-0.000137531	-0.00246623	-0.00164011	-0.00128199	-0.00375886	-0.013664	-0.00274288	-0.00651688	0.00816652	0.0103596	-0.00268062	0.0165269	8.4e-05
ukb-d-22617_2313	Job SOC coding: Education officers, school inspectors	0.000631873	-0.000653162	-0.00284196	0.00766311	-0.00665673	-0.0107844	-0.00295875	-0.00685209	0.0018652	0.000163229	0.00599203	0.00370267	0.00755724	-0.00223141	4.88e-06	-0.00267246	0.00621817	-0.0012776	-0.00160124	-0.000736352	-0.00578095	0.00324839	-0.00271054	-0.00315038	0.00430173	0.00395543	0.00149588	-0.0105808	-0.00717118
ukb-d-22617_2314	Job SOC coding: Secondary education teaching professionals	0.00202641	0.00437142	0.00589417	-0.000850374	-0.0318359	-0.0138545	-0.00527974	0.00534941	0.00579868	0.00828789	-0.0208495	-0.000814539	-0.00187378	-0.00774957	0.00151933	-0.00180912	0.00499176	-0.00324596	-0.00319764	-0.0047394	-0.0072456	0.0270457	-0.0058684	-0.00217487	-0.0230921	0.0108092	-0.000346102	0.0291906	0.0116417
ukb-d-22617_2315	Job SOC coding: Primary and nursery education teaching professionals	-0.000393067	-0.00352623	0.00269768	-0.0185276	0.00369092	-0.000763696	0.00420837	-0.00104081	0.0164728	0.00812616	-0.0229939	-0.00294142	0.0219621	0.0187362	0.000466507	0.00378742	0.0112324	-0.00399654	-0.00972152	-0.00242749	0.0184852	0.00583041	0.00196223	-0.0141346	0.0216949	-0.00594357	-0.00458667	-0.00566228	0.00756958
ukb-d-22617_2316	Job SOC coding: Special needs education teaching professionals	0.00179149	0.00104405	0.00115624	-0.00876435	0.00284995	-0.00405832	-0.000491033	0.00462952	0.00326112	0.00336419	0.0142134	-0.0033634	0.00183908	-0.0034165	0.00208742	-0.00187291	0.00252201	6.61e-05	0.00679031	0.00171231	-0.00286441	-0.00411025	0.00166495	-0.00696529	-0.00332863	-0.00404341	-0.00344121	0.00166872	-0.00451837
ukb-d-22617_2317	Job SOC coding: Registrars and senior administrators of educational establishments	-0.00248058	0.000888818	0.000625762	0.00980878	-0.00558219	0.00460882	0.000387107	0.00667853	0.00074207	0.00557995	0.0136136	0.00220676	0.00342112	0.00699241	0.000875031	-0.000992975	0.00154061	6.47e-05	-0.00758989	0.000120692	0.00179204	-0.000739049	0.00101733	-0.0038253	-0.00585193	-0.00312376	-0.00337136	0.00934673	0.00305918
ukb-d-22617_2319	Job SOC coding: Teaching professionals n.e.c.	-0.00349694	-0.0020868	-0.00101504	-0.00368013	-0.00723734	-0.00681947	0.000942583	-0.0111468	0.00252733	-0.00367892	0.0146581	0.0209766	0.00228751	-0.000740371	-0.00362381	-0.00200295	-0.0113901	0.00253287	-0.00329815	-0.00208626	0.00900037	-0.00218448	0.00129954	-0.00663591	-0.00168812	0.00396602	-0.00106789	0.00920371	0.000682943
ukb-d-22617_2321	Job SOC coding: Scientific researchers	0.000823343	0.000640138	-0.00214495	-0.00603727	-0.0120908	0.00829057	-0.000180191	-0.00518193	0.00127136	-0.00493881	0.0157326	0.0118557	-0.00563186	0.0070431	-0.000495179	-0.000910448	-0.0028963	0.000884705	-0.00138965	-0.00247258	-0.00646262	-0.00708087	0.000491585	0.00114211	0.00592701	0.00604646	-0.00188035	-0.00169735	-0.00636698
ukb-d-22617_2329	Job SOC coding: Researchers n.e.c.	0.000261999	-0.00199439	-0.00115799	-0.0119449	-0.00778936	-0.00452238	0.000893404	0.000354954	-0.00358496	-0.00198285	-0.0166458	0.00624288	0.0049146	-0.00308894	-0.00237504	0.00124271	-0.00650475	9.54e-05	-0.00452231	-0.000948776	0.00697043	0.000945426	0.0011663	0.014624	0.00270072	-0.00293511	-0.000374663	0.00172043	0.000663772
ukb-d-22617_2411	Job SOC coding: Solicitors and lawyers, judges and coroners	-0.00112497	-0.00160589	0.000958785	0.000880159	0.00280647	-0.00455349	0.000277668	-0.00483536	0.00569223	-0.00248207	-0.0076961	0.00292894	0.007575	0.00311731	0.00105279	-0.000668681	0.00118065	0.00254649	-0.00450606	0.00179302	-0.00114433	0.00293636	0.0019726	0.000939528	-0.00978324	0.00431512	-0.000404211	0.000388129	0.00285898
ukb-d-22617_2421	Job SOC coding: Chartered and certified accountants	-0.00374822	-0.00240201	0.0014058	-0.0116598	0.00809823	-0.0034636	0.000898287	0.0160434	-0.000829262	-0.00266875	0.0150214	0.00360956	-0.00727751	-0.0022753	-0.000441081	0.00126501	0.000987164	0.00246814	-0.00287138	-0.000217252	0.0101475	0.00684294	0.00535759	0.00328645	-0.0015073	0.00236804	-0.00626454	0.0404884	0.00113282
ukb-d-22617_2423	Job SOC coding: Management consultants, actuaries, economists and statisticians	0.00025264	0.00132693	-0.00121533	0.00190103	-0.00023978	-0.000936285	-0.00286189	-0.0015083	-0.00092724	0.00571704	-0.0148679	-0.00561634	0.00425673	0.00287806	-0.000944326	-0.00260444	-0.00367973	0.00108233	-0.00464175	-0.00021848	-0.00053802	0.00274814	0.00139782	0.0121776	0.0010332	-0.00704927	0.00152782	0.0178054	0.00756325
ukb-d-22617_2441	Job SOC coding: Public service administrative professionals	-0.00144026	0.00158875	-0.00208528	-0.0105068	0.00492873	-0.000601456	0.00153533	-0.00278291	-0.00224702	-0.00291445	0.000790163	0.00810505	0.00119657	0.00404998	-0.0007941	-0.00311299	-0.00130256	0.00198692	0.000952775	0.00111247	-0.00822408	-0.00450111	0.00129721	0.00584303	-0.00279583	-0.00850142	0.0025348	0.0124141	0.00265961
ukb-d-22617_2442	Job SOC coding: Social workers	0.00192163	-0.00186928	-0.0016563	-0.0131034	-0.000784918	0.00566181	-0.00111791	0.00257285	-0.00220621	0.000429176	0.0144259	-0.00641723	0.0103238	0.000576981	0.00022346	0.00104228	-0.0012574	-0.00047124	0.000508542	-0.00147605	-0.0031321	-0.00167085	-0.00127792	0.0104818	-0.0121815	0.0077302	0.000793833	0.00284595	-0.00670445
ukb-d-22617_2451	Job SOC coding: Librarians	-0.00253152	0.000628328	0.000793165	0.00772372	-0.0049718	-0.000961452	6.18e-05	-0.000279949	0.00450877	0.00419111	-0.00776441	-0.0039527	0.000325984	0.00486186	-0.00325124	-0.00519538	0.000309293	-0.00231572	0.00422815	-0.00160748	0.00248063	0.00278432	0.00130737	0.0033261	0.0103123	0.00366074	0.000601222	-0.00192008	-0.00500707
ukb-d-22617_3111	Job SOC coding: Laboratory technicians	-0.0044055	-0.00397284	-0.00355514	0.00657475	-0.00936329	0.00587591	0.000712536	-0.00657642	0.00100885	-0.00321851	-0.00750587	0.0100231	-0.00761998	0.00597404	-0.000495418	0.00264895	-0.00545012	0.00223979	-0.00436709	-0.00203055	-0.00789711	8.61e-05	0.00383655	-0.0201304	0.00726214	-0.000703988	0.00228189	0.0138497	0.00843009
ukb-d-22617_3113	Job SOC coding: Engineering technicians	9.39e-05	0.000120138	0.000272662	-0.00229347	-0.00447172	-3.6e-05	-0.00062286	0.00357482	-0.000184902	0.00958646	0.00452047	-0.0070995	0.00214616	0.00469699	0.000535133	0.00030332	-0.000526677	0.000151456	0.000197336	-0.00191914	0.00217587	-0.00300301	0.00050262	-0.0100226	0.00962324	-0.0012843	0.000587417	-0.00719154	0.00614612
ukb-d-22617_3119	Job SOC coding: Science and engineering technicians n.e.c.	0.000364246	-0.00153545	-0.00194277	-0.00774232	0.00159923	-0.0057605	-0.00296987	0.000443129	0.00174587	-0.00278397	-0.0037444	0.00978665	-0.00716878	0.00778308	0.00188009	-0.0040285	0.0036644	0.00170303	-0.00218761	-0.002663	0.0006312	-0.00723633	0.00461653	-0.0132716	0.00829418	-0.0124855	0.00619693	-0.0331025	-0.00189979
ukb-d-22617_3131	Job SOC coding: IT operations technicians	0.000712337	0.000370703	0.00191223	-0.0089127	0.0056284	-0.00351616	-0.000839418	0.00395212	-0.00239618	0.00157284	0.0120306	0.00935439	0.000889041	-0.00054906	-0.000593224	-0.00270463	0.00604824	-0.0026957	0.00354142	-0.000855124	0.0132238	0.000569491	0.00204589	-0.00360467	0.000694798	0.00309641	0.00550556	-0.0126717	0.00154136
ukb-d-22617_3211	Job SOC coding: Nurses	-0.00644162	0.000981126	0.000422654	0.0151832	-0.00883392	-0.000163012	0.000194036	0.00835296	0.00183255	-0.00742866	0.0196519	-0.00202791	0.00466116	-0.00880027	0.000737615	0.00288827	0.014457	0.00306636	-0.00162776	-0.00325239	0.000754299	0.00629337	-0.00509614	0.00587185	-0.00190315	0.01415	0.0173457	-0.00913102	-9.98e-06
ukb-d-22617_3231	Job SOC coding: Youth and community workers	-0.00129376	-0.00177217	-0.00196458	-0.00187949	0.0121062	-0.00824166	0.00248962	0.00654235	0.00359075	0.00362469	0.00462406	0.000177941	0.00324625	0.00180031	0.0013709	0.000558731	0.000485646	0.00103067	-0.000564263	-0.00218558	0.00185924	0.0011183	-0.00010079	0.0105634	0.00280348	0.00439103	0.00637795	0.00642805	0.00543874
ukb-d-22617_3311	Job SOC coding: NCOs and other ranks	-0.00276698	0.000757964	0.00270419	0.0158872	-0.0117967	0.00315474	0.000852584	-0.011967	-0.00259131	-0.00333089	0.0169483	-0.0138412	0.00774927	0.0019026	-0.001132	0.000663333	-0.00400921	-0.000536004	-0.00483903	-0.00259521	-0.00259292	-0.0115958	-0.00146423	0.00443107	-0.000429013	-0.00625427	-0.00269047	-0.015311	5.4e-05
ukb-d-22617_3312	Job SOC coding: Police officers (sergeant and below)	-0.00464916	0.00243741	-0.00161027	-0.00834731	0.00808181	0.00586498	0.00300101	0.0103997	0.000290101	-0.00339899	0.00318226	-0.00361787	-0.00771174	0.00476786	-0.000522653	-0.00297193	0.00631717	-0.00138264	-0.0023505	0.00187443	-0.00435742	-0.00334753	-0.00102806	0.0133262	-0.00982774	0.0013874	6.19e-05	0.000969457	-0.00845974
ukb-d-22617_3537	Job SOC coding: Financial and accounting technicians	0.000191232	0.000628141	0.00339048	-0.00795861	0.0135082	0.00160267	-0.00491926	-0.00201338	0.00147037	0.00336641	0.0103722	-0.00641194	0.00159702	0.00204497	0.0022509	0.00191245	0.00552684	-0.000924131	-0.00217786	-0.0025973	0.00363236	-0.0120486	-0.000534458	-0.0117364	-0.00469379	-0.00106017	0.000511928	0.0117891	-0.00590511
ukb-d-22617_3539	Job SOC coding: Business and related associate professionals n.e.c.	-0.00457014	-0.000809743	0.0031471	-0.00990874	0.00865992	0.00241698	-0.00126732	0.00444302	-0.00388075	0.00853557	0.0268588	0.000612042	0.00375066	-0.00267192	-2.94e-05	-0.00515389	-0.00194936	-0.00201049	0.00393239	-0.000205249	0.00438975	-0.0127419	0.000594941	0.00166916	-0.00368195	-0.0147097	-0.00429066	0.0216904	-0.00857786
ukb-d-22617_3542	Job SOC coding: Sales representatives	0.00301723	0.000788032	-0.00067773	0.00343307	0.00821607	0.00460944	-0.000736202	-0.00243236	-0.000464383	0.00751523	-0.011566	0.00642983	-0.00205647	-0.00188893	0.000835462	0.000375549	-0.00294306	-0.00148005	0.00185133	-0.0021832	-0.00827391	-0.00155963	0.00032797	-0.00546691	-0.000263484	0.00714811	0.000122416	0.00115791	7.9e-05
ukb-d-22617_3561	Job SOC coding: Public service associate professionals	0.00904718	-0.000716805	0.00114103	-0.000644582	0.00895259	-0.0110796	0.00370866	-0.00709096	-0.0041691	-0.00556033	-0.0014724	0.00331564	0.00311113	0.000693211	-0.00091601	-0.0024107	-0.00184941	0.00600331	0.00244998	0.00623853	-0.0126105	0.00307453	-0.00157418	0.00518225	-0.00330686	0.00734232	-0.00140115	0.0323302	0.0157359
ukb-d-22617_3562	Job SOC coding: Personnel and industrial relations officers	-0.000933648	0.00455061	0.00176793	0.00336627	0.00376659	-0.00519205	0.00306376	-0.0030316	-0.00320502	-0.00131842	-0.0206555	0.00993874	0.00456742	-0.00180332	0.000159901	0.00133167	0.00465724	0.00273326	-0.000207121	-0.000233403	0.00125589	-0.0070003	0.00148545	-0.00239431	-0.00277675	0.00608463	-0.00229387	-0.0034569	0.000761778
ukb-d-22617_3563	Job SOC coding: Vocational and industrial trainers and instructors	-6.37e-06	0.00125805	-0.00308434	0.00215375	-0.000539592	-0.00248952	-0.0021851	0.00507482	-0.00249318	0.0027845	0.00255576	0.000113814	0.00270926	-0.00411634	-0.000144178	-0.00105674	0.000120765	0.000760229	0.000954576	-8.28e-05	0.0036685	-0.00261245	-0.000767228	0.0107777	-0.00641967	-0.00745946	0.000839298	-0.0157529	0.00742918
ukb-d-22617_4111	Job SOC coding: Civil Service executive officers	0.00330073	0.000651485	-0.000219041	0.00192189	0.00412925	-0.00589813	0.00346066	0.00272868	-0.00341248	0.000686902	0.0284825	-0.0145738	0.00466443	0.00709769	-0.00304895	0.00122122	0.00149843	0.00195536	0.000507756	0.00556414	-0.0138153	-0.00630068	-0.00145991	0.00306112	-0.00966683	-0.00641879	0.0113058	0.02744	0.00284637
ukb-d-22617_4112	Job SOC coding: Civil Service administrative officers and assistants	0.000748642	0.00218536	-0.00110122	0.00769106	-0.00731038	0.000399608	-0.00567545	-0.00338275	-0.00561773	-0.0117103	0.0356156	0.00437946	-0.0176369	0.0131831	0.00190799	0.00311915	-0.0031132	-0.00368238	-0.00556389	0.00959918	-0.00329994	0.0035783	-0.00148302	-0.0114126	0.0179821	0.00852555	0.000748728	0.0188821	0.00616036
ukb-d-22617_4113	Job SOC coding: Local government clerical officers and assistants	-0.00187277	-0.000104228	-0.00169941	0.00666573	0.00658093	0.00783039	-0.00118479	-0.0102551	0.00346589	-0.00761934	-0.019818	0.0141301	-0.00819971	0.00306434	0.0016003	0.00180918	-0.00616682	6.55e-05	0.00108965	0.00515447	0.000905515	-0.00870991	-0.00100377	-0.0231421	0.0125786	0.00198888	0.00668082	0.0320785	-0.0153866
ukb-d-22617_4114	Job SOC coding: Officers of non-governmental organisations	-0.00207296	-0.000934913	-0.000704685	0.0169443	0.000999091	-0.00242422	-0.00147238	0.00024184	-0.00504572	-0.00368021	-0.0042609	-0.00462935	0.00503792	0.00852894	-0.000963308	-0.00137805	-0.00542914	0.00148793	-0.00470532	-0.00292038	-0.00364213	-0.00739648	-0.00277127	-0.00768806	0.000948805	5.04e-05	0.00308168	0.0102518	0.00274443
ukb-d-22617_4122	Job SOC coding: Accounts and wages clerks, book-keepers, other financial clerks	0.00525217	0.000928505	-0.00488028	-0.000866855	0.00179152	-0.0020246	0.00106339	0.00937408	-0.00693654	-0.00545718	0.00662024	0.00414964	-0.0140508	-0.0106132	0.000848372	-0.00326003	0.00672822	-0.00183357	0.00410142	0.00278837	-0.0127196	0.00291302	-0.00343617	-0.0185283	0.0086167	-0.00415032	-0.0039375	0.0131933	-0.000412772
ukb-d-22617_4123	Job SOC coding: Counter clerks	-0.00392566	9.44e-05	-0.00576152	0.00914669	0.0123925	0.0128118	-0.00146004	0.00287348	0.00128212	0.000837811	-0.010272	-0.014564	0.00521047	-0.00885567	-0.001609	0.00750006	-0.00161676	-0.00315991	-0.00454929	-0.00469733	0.00816545	-0.00836499	0.00381385	-0.00250819	0.00892397	-0.00337042	0.00473098	-0.0195047	-0.0107318
ukb-d-22617_4131	Job SOC coding: Filing and other records assistants/clerks	0.00043116	-0.00188976	0.00196309	-0.00183091	0.00729276	-0.00935278	0.00197606	0.000509781	-0.00064732	0.00016583	-0.0169922	0.00606684	-0.00086502	0.00384109	0.000215389	-0.00194365	0.00802131	-0.000242919	-0.00193749	0.00074664	0.00554947	-0.000204155	0.00236161	0.00138144	-0.00382849	-0.00307915	-0.010807	-0.0135018	-0.00154025
ukb-d-22617_4132	Job SOC coding: Pensions and insurance clerks	-0.00292198	0.000122	-0.00116736	-0.00133912	0.00197458	-0.000817441	-0.00157026	-0.00437393	-0.00151775	0.00219628	0.0117385	0.000212978	-0.0027474	0.0031006	-0.00242317	0.000340836	0.00108233	-0.0016429	0.00097992	0.000562522	0.00274391	-0.002932	-0.00204571	0.00646474	-0.00529901	-0.00476595	0.00197341	0.000799575	-0.00465072
ukb-d-22617_4150	Job SOC coding: General office assistants/clerks	0.00294886	0.00181991	-0.00388255	0.0125957	0.00928487	-0.00284515	0.0014607	0.0065376	-0.00392699	-0.00150086	-0.00324527	-0.00842166	-0.0151922	-0.00279341	-0.00185151	-0.000262795	-0.00209803	-0.0005528	0.00617586	0.00406381	0.00927086	0.00148833	-0.00230674	0.0131058	0.0113214	-0.00309237	0.0043532	0.00282442	-0.00578098
ukb-d-22617_4211	Job SOC coding: Medical secretaries	-0.0014744	-0.00181019	-0.000348754	0.00112085	0.0055464	-0.0025821	-0.0014157	-0.000866893	-0.00321277	-0.000332976	-0.0137566	0.0106011	-0.00163891	-0.000357521	0.00091075	-0.00412788	-0.00434247	-0.00129615	0.000256737	0.0033252	0.00300133	-0.00475735	-0.000546223	-0.00216811	0.000156792	0.000615493	-0.00271969	-0.00733201	-0.00665443
ukb-d-22617_4212	Job SOC coding: Legal secretaries	-0.000644003	0.000241457	-6.43e-05	-0.000351763	0.00429935	-0.00543092	0.00331643	-0.00330031	0.0033603	0.00378467	0.00354443	-0.00376662	-0.000456224	0.00147944	-0.000526908	-0.00248341	-0.00683079	-0.000870799	-0.00134913	0.000810879	-0.0129006	0.00826188	-0.000791876	0.00181796	-0.00518413	-0.00583832	0.000165984	0.00713593	-0.00362063
ukb-d-22617_4213	Job SOC coding: School secretaries	-0.00285483	-0.00116375	-0.00273356	-0.0082551	0.00711557	-0.00497151	0.000911282	-0.00175862	0.00244692	0.000176671	-0.00891113	0.00312821	-0.000346974	0.00584167	0.000270445	-0.0013841	-0.00556461	-0.00194797	0.0048601	0.00353407	-0.00812602	0.00574719	0.00256086	0.00546882	-0.002235	0.0023822	0.00083742	-0.00820812	-0.00600744
ukb-d-22617_4215	Job SOC coding: Personal assistants and other secretaries	-0.000729152	0.0054279	-0.00380348	0.0258363	0.0160002	0.0141413	0.00174779	-0.00167625	0.00232284	0.00247562	0.00863905	-0.0101119	0.0118832	0.00942559	-0.00165383	-0.000133322	-0.00787626	-0.00478744	0.0132173	0.00170668	-0.00965343	-0.00273247	-0.00413084	0.0227735	0.000815164	0.00648621	0.0101273	-0.00689162	-0.00323551
ukb-d-22617_4216	Job SOC coding: Receptionists	0.00465149	0.00265256	0.00188747	0.00484798	-0.00135201	-0.00861807	0.000450708	0.00655065	-0.00102245	-0.000726552	-0.000691836	0.00173964	-0.00696632	-0.000931835	0.00109986	0.00328206	-0.000610091	0.00202592	0.00083507	0.00228756	0.000714559	-0.00760934	0.00306107	0.00727468	0.00237864	0.00395308	-0.00446741	-0.00341488	-0.00202229
ukb-d-22617_4217	Job SOC coding: Typists	0.00112922	0.00409897	0.00379479	0.00159584	-0.00647314	0.00223116	-0.0011521	-0.00805975	-0.000412599	0.00283629	-0.0132872	0.0150258	0.00376922	0.00391562	-0.00301603	-0.00694121	-0.00245648	-0.00183643	0.00572449	0.000518926	-0.00975578	0.00109218	-0.00054014	0.00045027	-0.0121433	-0.00138942	-0.000169884	-0.0174704	-0.0097302
ukb-d-22617_5223	Job SOC coding: Metal working production and maintenance fitters	-0.00169943	0.00104382	-7.78e-05	0.00921296	0.00373793	-0.00213005	0.00210791	0.00697884	0.00125146	-0.00209265	0.00440725	-0.002434	-0.000200453	0.00153933	-0.000299679	0.00209301	-0.00099032	-0.00196426	0.00195355	-0.000648015	-0.00284619	-0.00880946	0.00109789	0.0234127	0.00364311	0.00313611	-0.000853052	0.0136159	-0.00165498
ukb-d-22617_5241	Job SOC coding: Electricians, electrical fitters	0.00316122	0.00035517	0.00108653	-0.000168338	0.00609275	0.00665919	0.000851216	-0.00502101	0.00233779	-0.00208724	0.00572046	0.00196766	0.0016336	-0.00138504	-2.04e-05	0.000678309	-0.00134527	0.00396332	-0.00027814	-0.00102107	-0.0016107	-0.0017273	0.000764879	-0.00524772	-0.000651464	-0.00181086	0.00209908	-0.0252675	-0.00640283
ukb-d-22617_6111	Job SOC coding: Nursing auxiliaries and assistants	-0.00136166	0.00124216	0.000841563	0.00146146	0.00342915	0.00979043	0.00176695	-0.00107028	0.00217184	-0.000628853	0.0218163	-0.0014025	0.000287822	-0.00332416	0.000985681	-0.00442479	0.00326187	0.000338979	0.00451182	-0.00187121	0.0074058	-0.00217059	-0.000408149	0.00102222	-6.85e-05	-0.00616068	-0.00190532	0.00467294	0.00615022
ukb-d-22617_6115	Job SOC coding: Care assistants and home carers	-0.000102428	0.00117177	-0.00151098	-0.00110318	-0.00141379	-0.00573741	-0.00228348	-0.00371377	-0.0028109	-0.00287356	0.0148712	0.00154575	-0.00163681	-0.00719985	-0.000216227	-0.00204937	-0.000967576	0.000492345	0.00205742	-0.00362132	0.000822479	-0.00588621	-0.00188222	-3.19e-05	-0.00370584	-0.00100385	0.00223523	-0.00524878	-0.00200643
ukb-d-22617_6124	Job SOC coding: Educational assistants	-0.00575104	-0.00166022	0.00219492	0.00422482	0.0193141	-0.00958945	0.000910854	-0.0062035	-0.00113836	-0.00123425	-0.0187089	0.0041126	0.0118328	-0.00879724	0.000951517	0.00342915	-0.00611872	-0.00337128	-0.000189321	-0.00201493	0.0101208	9.63e-05	0.00260446	-0.012275	-0.00390142	0.00639599	-0.00149968	0.0126305	-0.00467528
ukb-d-22617_7111	Job SOC coding: Sales and retail assistants	0.00467622	-0.000824394	-0.00185096	0.0104501	-0.00151252	-0.00322962	0.00212498	0.00447994	0.00129493	-0.0106821	-0.000996351	-0.00647816	-0.00885305	-0.00409857	-0.00149018	-0.0024215	0.00174543	-0.000339859	-0.00476622	0.00577799	0.00257112	-0.0200351	-0.00195417	-0.00333327	0.00723325	-0.00409689	-0.00799417	0.0101638	0.00620385
ukb-d-22617_7129	Job SOC coding: Sales related occupations n.e.c.	-0.00166101	0.00272238	0.00351863	0.00127339	0.0021515	0.0138788	0.00295401	0.00126991	-0.00235694	-0.0045401	0.0147508	-0.00308991	0.00623548	0.00784379	-0.000957607	-0.00272685	0.0040126	-0.00172465	0.000102298	-0.0019692	-0.00737478	-6.63e-07	-0.00139046	-0.000430371	0.00231962	-0.00610587	-0.00488334	0.00749613	0.00284479
ukb-d-22617_7212	Job SOC coding: Customer care occupations	0.000961699	-0.000651037	0.00212271	0.00731709	-0.0115257	-0.00733175	-0.00232201	-0.00228874	0.000802545	0.00298853	0.00114886	-0.00479123	0.000500508	0.000295666	-0.00155	0.00124233	0.00315657	0.00434655	-0.00233819	-0.00307791	-0.0136873	-0.00169307	0.00183565	0.0103363	0.00908819	0.00977873	0.00150087	-0.0123751	-0.00464926
ukb-d-22617_8139	Job SOC coding: Assemblers and routine operatives n.e.c.	0.000701048	-0.000134348	-0.000951133	0.00582836	-0.0034653	-0.00779152	0.00109513	0.00121752	0.00506738	-0.00625947	0.00691375	-0.00110521	-0.000801186	5e-05	0.000481969	-0.00411938	0.00503512	0.00213012	0.000249618	5.91e-06	-0.0112468	-0.00258545	-0.000342726	0.0089068	-0.00713934	0.004199	0.00131564	-0.0196183	-0.00300902
ukb-d-22617_9149	Job SOC coding: Other goods handling and storage occupations n.e.c.	7.37e-05	-0.000982792	-0.00034358	0.014039	0.00394062	0.00112581	-0.000908404	-0.000294233	0.000125875	0.00197215	0.00653183	-0.00781298	-0.0101062	-0.000316268	0.00121301	0.000245621	-0.00160056	-0.000974585	0.00284549	-0.0007071	-0.000431467	0.00501504	0.000780702	0.0037476	0.00145229	-0.00306662	-0.000564937	0.00184149	0.00266031
ukb-d-22617_9219	Job SOC coding: Elementary office occupations n.e.c.	0.000322823	0.00141908	-0.00111329	-0.00199882	0.00735722	0.00692187	0.000976828	0.00378396	-0.00573492	-0.00126218	0.0150558	-0.0197432	0.00765557	-0.00569144	0.000617318	0.00157749	0.00159052	-0.00254678	0.00446319	0.000538438	-0.00201976	-0.000310096	-0.00179916	0.0115912	-0.00215929	0.00443398	-0.000103542	0.0139771	-0.0268015
ukb-d-22618_0	Breathing problems improved/stopped away from workplace or on holiday: No	-0.00705018	-0.000880597	0.000157337	0.00473762	0.0185024	-0.0112468	-0.00164461	-0.0110752	-0.00666598	0.00600516	-0.00286724	-0.00100687	0.0148484	-0.00639542	-0.000885367	-0.000100341	0.00127065	-0.000984426	-0.000652819	-0.000668817	-0.00622737	-0.00362891	0.00202564	-0.0103323	-0.00443198	0.00457	-0.00516241	0.0201814	-0.00399003
ukb-d-22618_1	Breathing problems improved/stopped away from workplace or on holiday: Yes	0.00387081	-0.000186658	-0.00647264	0.00660381	0.0141448	-0.0173684	-0.00480926	-0.00138592	-0.00286665	-0.000195847	-2.19e-05	0.00642898	0.0103577	0.00864086	-0.00204255	0.0010277	-0.00381934	0.00394071	0.00386046	0.000125313	-0.0192118	-0.00351809	0.00610977	-0.0158194	0.00152064	-0.00108639	0.00357247	-0.0332418	0.00427217
ukb-d-22619_0	Breathing problems responsible for leaving job: No	-0.00551177	-0.00064213	-0.0058605	-0.00165084	0.0177484	-0.017142	-0.00480358	-0.0140233	-0.00523218	0.00646913	-0.00413727	0.00250464	0.0271578	0.00138893	-0.00372715	0.00326057	-0.000958883	0.000382738	0.00150248	-0.000237862	-0.00989865	-0.00906624	0.00786325	-0.00767511	-0.00409127	-0.000953006	-0.0040707	-0.00789167	0.00576898
ukb-d-22620_0	Job involved shift work: No	0.00156242	-0.00192879	-0.00285985	-0.017002	0.00640972	0.0110972	0.00667877	-0.0103768	-0.000268739	0.010248	0.02858	-0.00232195	0.0117747	-0.00546331	-0.000384544	-0.00562393	-0.00275348	0.00744492	-0.00541069	0.000255389	0.0385873	-0.0142699	-0.00314456	0.00551227	0.00603377	-0.00942955	-0.0136915	0.0131668	0.0149105
ukb-d-22620_1	Job involved shift work: Yes	0.000285876	0.00555429	0.0069438	0.0157582	0.0476627	-0.00877986	0.00407896	0.000664632	0.000280835	-0.0169448	0.0364661	-0.00595666	-0.00872246	-0.0127534	-0.00135048	0.00890658	0.0115576	0.00487672	0.0077384	-0.0104001	-0.0111416	-0.0264532	0.000450797	0.0094797	-0.0142638	0.0352453	0.0209138	-0.0534252	-0.013228
ukb-d-22630_0	Day shifts worked: Shift pattern was worked for some (but not all) of job	0.0128667	0.00222726	0.0046227	0.0484047	-0.015656	-0.00814521	-0.00753379	0.0186605	0.00824924	0.0170456	-0.00577262	0.0226202	-0.0177506	-0.0211108	-0.00868506	0.000487123	0.00872365	0.0259049	0.00364526	0.0164191	0.00923894	0.0173652	0.00748737	-0.0167808	-4.88e-05	0.0174575	0.00223294	0.0199418	-0.0132538
ukb-d-22630_1	Day shifts worked: Shift pattern was worked for whole of job	-0.00994534	0.00258544	-0.00632348	0.019706	0.0303547	0.0200951	-0.0158422	0.0722373	-0.00537701	0.028582	0.00294603	0.00468834	-0.0248559	0.0169931	-0.000837704	0.00767508	-0.0263406	-0.0144376	0.0375766	-0.0176667	0.0407221	0.00379902	0.012619	0.00174029	0.0312796	0.0369199	-0.00257922	0.00355214	-0.031445
ukb-d-22630_9	Day shifts worked: This type of shift pattern was not worked during job	0.0011579	0.00389005	-0.00674242	-0.0736792	-0.0560749	0.026507	0.0176796	-0.0392785	0.011307	-0.026417	0.0622236	-0.0133363	0.0245687	0.0103709	0.0145875	-0.0111468	0.0319028	-0.0124792	-0.0100226	-0.0115619	-0.0060595	-0.0120888	-0.0187256	0.00445617	0.0400904	-0.0524996	0.0176513	-0.0192034	0.0207931
ukb-d-22640_0	Mixture of day and night shifts worked: Shift pattern was worked for some (but not all) of job	0.0237298	0.00570373	-0.00777593	-0.0450252	-0.0648345	-0.0569993	0.0164017	-0.0467215	0.0044745	0.0191072	0.0176663	-0.0162697	0.00728171	-0.00386151	0.00116564	-0.00122475	0.0178935	0.0305308	-0.00900902	-0.0221686	-0.0455716	0.0727444	0.00363744	-0.103805	0.075938	0.0211987	0.0173593	0.0320176	0.018912
ukb-d-22640_1	Mixture of day and night shifts worked: Shift pattern was worked for whole of job	-0.0204699	0.00247115	0.000819805	-0.003984	-0.0125369	0.135664	-0.0102386	0.00319719	0.0201529	-0.0603434	0.0380726	0.00843193	0.0449388	0.000231467	0.00787579	-0.0200556	0.0243483	-0.00316647	0.000687807	0.00700488	0.0168057	-0.044109	-0.0235696	0.075604	0.012693	-0.102344	0.0193879	-0.0125211	0.00903922
ukb-d-22640_9	Mixture of day and night shifts worked: This type of shift pattern was not worked during job	0.00271877	-0.00173333	-0.0012337	0.03871	0.040973	0.00187779	-0.0166971	0.0217311	-0.0203563	0.0290374	0.00294942	0.00350972	-0.0372917	0.0222894	-0.00732847	0.00147482	-0.0188335	-0.0134398	0.03965	-0.0186351	0.0718009	0.017326	0.00708599	0.0240098	-0.0178409	0.0280977	-0.0178264	-0.0313648	-0.0273601
ukb-d-22641_irnt	Period spent working mix of day and night shifts	0.119403	-0.0244961	0.0520554	0.205517	-0.184586	0.226179	-0.0620083	-0.00187519	0.0176867	-0.0494869	0.192879	0.146981	-0.115508	0.023431	-0.0305859	0.00111159	0.0292511	-0.0532742	0.153741	-0.0251261	-0.261972	0.224853	0.015956	-0.184475	-0.0848197	0.0644505	-0.0552198	0.619638	-0.0954692
ukb-d-22643_irnt	Number of night shifts worked monthly during mixed shift periods	-0.0347295	-0.00311414	0.0463682	0.200485	0.0621254	-0.0250097	-0.0737792	-0.181263	-0.0735184	-0.106454	0.107766	-0.0751371	0.199642	-0.0450319	0.0181389	0.0703148	-0.0840092	0.0451605	-0.00948822	-0.0125988	0.0876162	0.153277	0.00055622	0.0265129	-0.081958	-0.153049	-0.0281284	0.220893	0.055106
ukb-d-22644_irnt	Consecutive night shifts during mixed shift periods	-0.0598199	0.0225823	-0.0334915	0.193651	-0.124605	-0.0143009	-0.0747832	0.0972531	-0.0138913	0.0348931	0.22533	-0.0625721	-0.0371565	-0.0639518	0.0249875	0.0744225	0.0104279	0.0301602	0.0637353	0.015681	0.0170275	0.00735766	0.00637108	-0.200606	-0.052022	-0.00142469	-0.120884	0.0565414	-0.0291443
ukb-d-22650_1	Night shifts worked: Shift pattern was worked for whole of job	-0.000935099	-0.0100148	0.00407857	0.00692833	-0.00601708	-0.0164531	0.00791449	-0.0504632	-0.0131577	0.00377529	0.0658516	-0.0148396	-0.0126701	0.0122751	-0.00281709	-0.0111734	0.00239214	-0.0126401	0.00719094	-0.0111937	0.0373945	-0.00329951	-0.00570747	0.0369672	0.0054513	0.00927081	-0.000216828	-0.0663448	-0.00470972
ukb-d-22650_9	Night shifts worked: This type of shift pattern was not worked during job	0.00113165	-0.00081513	-0.00643175	0.0256039	-0.0149433	0.00186802	-0.00064347	0.0230938	0.0152964	0.00472967	-0.0125288	-0.0159453	-0.00850632	-0.0222996	0.000322933	-0.00590773	-0.0111942	0.012082	0.00113383	0.00276447	0.0188262	-0.00537304	0.00285093	-0.00944195	0.00680565	-0.00145767	0.0154706	0.0308542	-0.00397229
ukb-d-22660_101	Gap coding: Paid work for less than 15 hours per week on average or lasting less than 6 months	-0.00178261	-0.0025427	-0.000373446	0.022529	-0.0283379	0.0256801	-0.0141119	0.00757929	-0.0049699	-0.015034	0.0466458	-0.00451238	-0.0279483	-0.00192179	0.00614635	-0.00718598	-0.00143815	0.00574106	-0.0243685	0.00379504	0.0169561	-0.0007179	-0.00303314	-0.0721838	-0.00522781	0.0149928	-0.0193848	0.00862531	0.0202178
ukb-d-22660_102	Gap coding: Unpaid or voluntary work	0.00941119	0.00484132	0.00506834	-0.0206149	-0.00599162	0.00679195	-0.00195096	0.00188684	0.000890481	0.00255926	0.0276303	0.0120575	-0.00774539	0.0134735	0.000208202	0.000480483	0.0077459	-0.00321745	0.00588215	0.00584864	0.0311522	-0.00293692	0.00121171	0.0023548	0.0117361	0.00599062	-0.00396487	0.00385908	-0.00827394
ukb-d-22660_103	Gap coding: Full-time or part-time education	-0.000907905	0.00467725	-0.00282555	0.00310023	0.0182927	0.0239812	0.00215073	-0.00472788	0.00149896	-0.00228156	-0.00859648	-0.00313389	-0.00727995	0.000276906	-0.00372331	0.00533692	0.00594835	-0.00132888	0.0148622	-0.0165588	0.0220366	-0.0152164	-0.0112817	0.0179242	0.00705617	0.0206637	0.0111046	-0.0487966	0.00697676
ukb-d-22660_105	Gap coding: Looking after the home and/or family	0.0135418	-0.011848	0.00558953	0.0182994	0.0267543	0.0268378	-0.0122245	0.0195092	-0.00760682	0.0102324	0.0584372	-0.0465012	0.0062256	0.0118633	-0.000221529	0.00520713	0.000884798	-0.00151678	-0.0116924	-0.00534708	0.00306645	0.00617791	0.000870977	0.0361583	-0.0136418	-0.0190675	-0.0033683	-0.0555247	0.0274839
ukb-d-22660_106	Gap coding: Unable to work due to sickness or disability	0.00457299	-0.00174762	0.00151737	-0.00179173	0.00985796	-0.00606045	-0.000800757	-0.00781285	-0.00181448	-0.00223702	0.00589676	0.00230824	-0.0006135	-0.00347211	-0.00367337	0.00221644	0.000583255	-0.00274589	0.000628696	0.00192079	0.0111371	-0.0165372	0.00121424	0.000423197	-0.00442127	0.00298491	0.0039749	-0.0350177	0.00300873
ukb-d-22660_107	Gap coding: Unemployed	-0.00140896	-0.00192825	-0.00205173	0.0191735	0.00840627	-0.0215436	0.00273356	-0.0123769	0.00479534	-0.000904649	0.004496	-0.00931937	0.0105101	0.0162559	0.00117339	-0.00470808	0.00228148	-0.00328845	0.011907	0.00165211	-0.00656754	0.00267019	0.00218917	-0.00175666	0.0101427	0.0197768	-0.00209555	0.00951707	0.00606136
ukb-d-22660_108	Gap coding: Retired	-0.00470077	0.00696132	-0.00291963	-0.0391076	-0.0285514	-0.0087956	-0.000177551	0.00915409	0.00491103	-0.00278914	-0.0623247	-0.00123456	0.018261	0.00545142	0.00335874	-0.00405412	-0.0220096	0.00193515	0.00271693	-0.00735984	0.0113872	0.00346574	0.0047497	-0.00430173	-0.00565096	-0.0118215	-0.00374764	0.057376	0.00227003
ukb-d-22702_irnt	Home location - east co-ordinate (rounded)	0.0093874	-0.00426477	-0.00591109	-0.00739229	0.00435981	-0.0373466	-0.0142411	-0.00570426	-0.0046392	0.011631	0.0549784	0.00927567	-0.0326776	-0.0130351	0.00297357	0.000609296	0.0152623	0.0101275	0.0224146	0.00207555	0.0340493	0.0230802	0.0110025	0.000774311	-0.0460881	0.0164107	0.0145487	-0.109068	-0.00456917
ukb-d-22704_irnt	Home location - north co-ordinate (rounded)	-0.00161289	0.00401406	-0.00671452	0.0203701	-0.00557214	-0.027743	0.0129027	-0.00244811	-0.0127666	0.00175711	-0.0184269	0.0160067	0.00330676	0.0113441	0.0016295	0.00201235	0.00801824	-0.00358194	0.000322533	-0.00111974	0.0181342	-0.0102339	0.00219909	0.0468178	0.025085	-0.0144728	-0.000499739	0.0591669	0.00116805
ukb-d-2395_1	Hair/balding pattern: Pattern 1	0.0386789	-0.00725223	-0.00254977	0.0324963	0.012924	0.00969988	-0.0119047	-0.00266438	-0.0131797	0.00228301	-0.00244296	0.00191987	-0.00883481	-0.00710187	0.00177751	0.000529773	-0.0230417	0.00146827	0.0135123	0.00269225	-0.00412124	-0.0268462	0.00123894	-0.0325155	-0.0275783	-0.00681447	0.0152797	0.0389389	0.0174846
ukb-d-24012_irnt	Inverse distance to the nearest major road	0.0110903	0.00154847	0.00367304	-0.0228497	0.0146292	-0.0122511	-0.0134023	0.00976681	0.0191968	0.0159226	-0.0476357	0.0246439	0.00647015	-0.00330083	-0.00255796	0.00804383	0.0148997	0.00797781	-0.0118926	-0.005496	-0.0239563	-0.00524206	0.00371378	0.0716952	0.0204922	-0.0259639	0.00228889	0.108407	-0.0299608
ukb-d-2654_2	Non-butter spread type details: Flora Pro-Active or Benecol	0.000609875	-0.000422463	-0.00428402	-0.000801121	-0.00408393	0.00926522	-0.00120276	-0.00762853	0.00768802	-0.00173689	-0.0163048	0.0121557	0.0189544	0.0103124	0.00525101	0.000150951	0.00376452	0.00518325	0.00542415	-0.000350222	-0.00238298	-0.00676995	-0.00618576	0.00719544	-0.0226732	0.0179921	-0.00190135	-0.0354812	0.00595573
ukb-d-2654_4	Non-butter spread type details: Soft (tub) margarine	-0.00323661	-0.000231998	-0.00672703	0.0110281	0.0348312	-0.0230971	-0.00504053	0.0133625	-0.0073322	-0.00917065	-0.0176707	-0.0214202	-0.00360834	-0.0101393	0.00220088	0.000100722	-0.0139046	-0.00556037	-0.00319833	0.00808717	0.0044084	-0.00911051	-0.00165901	0.0254975	-0.0103111	-0.00868047	-0.00208696	-0.000569496	-0.0130233
ukb-d-2654_6	Non-butter spread type details: Olive oil based spread (eg: Bertolli)	-0.00710365	-0.000136691	-0.000126709	0.0114087	-0.0448227	0.00982659	0.00979667	-0.00725903	-0.00210578	0.010964	-0.0454648	0.0124656	-0.00278567	0.0170595	-0.00196888	0.00324583	-0.00256841	0.0107996	0.000271197	0.00214802	0.0050022	0.0173778	0.00424601	0.0241241	-0.0086321	0.0149807	0.00259642	-0.0312241	-0.0107337
ukb-d-2654_7	Non-butter spread type details: Polyunsaturated/sunflower oil based spread (eg: Flora)	0.0123118	-0.000206169	0.0106428	-0.0194032	-0.00941147	0.0232919	0.00388063	0.00546036	0.0078238	-0.0142816	0.0690247	-0.0101964	-0.00818405	-0.00343151	-0.00461453	0.00459337	0.013079	-0.00745407	0.00141196	-0.0117987	-0.0388272	-0.0102526	0.00141556	-0.0504688	0.046002	-0.0214553	0.00732944	0.0448921	0.0355218
ukb-d-2654_8	Non-butter spread type details: Other low or reduced fat spread	-0.00221427	-0.000576215	-0.00253445	0.00421482	0.0151258	-0.00646062	-0.00757279	-0.00602048	-0.0083866	0.0105235	0.0103603	0.0132606	-0.00062971	-0.00825969	-0.000636828	-0.00699934	0.0031055	-0.00379742	0.00116714	0.00125092	0.0257949	0.00807735	0.000934885	0.00396	-0.0116622	-0.0120007	-0.00822112	0.0257292	-0.0138539
ukb-d-2654_9	Non-butter spread type details: Other type of spread/margarine	-0.000374539	0.00141152	0.00269735	-0.00610459	0.00620214	-0.0121245	0.000183199	0.00200787	0.0020349	0.0036951	-0.00117556	-0.00642551	-0.00573881	-0.00602256	-0.000140225	-0.00138039	-0.00430595	0.00112754	-0.00548575	0.000383213	0.00580918	-0.000143399	0.0013281	-0.00813531	0.00803076	0.00695411	0.00326655	-0.00153487	-0.00350125
ukb-d-2664_1	Reason for reducing amount of alcohol drunk: Illness or ill health	0.00601646	0.000412744	-0.00452552	-0.0108131	0.0149787	0.00336315	-0.00330068	-0.00382261	-0.00629699	0.000681874	0.00528597	-0.00407299	0.00134485	0.00445811	-0.00460814	0.00316144	0.000631513	-0.00137641	0.00388983	0.00120117	0.00397732	-0.00283148	-0.00165888	-0.0124004	0.00617146	-0.0134645	0.0026059	0.0133154	0.00135356
ukb-d-2664_2	Reason for reducing amount of alcohol drunk: Doctor's advice	0.00169479	0.000105942	0.000765753	0.00462169	0.0061145	0.000320711	-0.00161865	-0.00248002	-0.00136627	0.00846286	0.0110479	-0.00198159	-0.00602589	-0.00367539	-0.00040068	-0.000216651	-0.000953695	-0.00236837	-0.00426516	0.00105813	0.0092636	0.00531583	-0.00183308	-0.00234429	0.00461079	0.000100959	-0.00585348	-0.0106344	0.0089609
ukb-d-2664_4	Reason for reducing amount of alcohol drunk: Financial reasons	0.00186963	-0.000884726	-0.00168778	0.0047636	0.0018086	-0.00225214	-0.00525876	-0.00119198	0.000474737	-5.98e-05	-0.0295802	0.00562806	0.0033236	-0.00840047	0.0033249	-0.00172171	0.00493594	-0.00490272	0.0023861	0.000509	0.00226643	0.00240617	-0.00391331	0.000547476	0.00538742	-0.000624813	0.00107921	0.00408352	0.000407604
ukb-d-2664_5	Reason for reducing amount of alcohol drunk: Other reason	-0.00537296	0.0046832	0.000624125	0.00548302	0.00223424	-0.0182851	0.0179925	0.0213341	0.00379601	-0.0144313	-0.0259009	0.0459896	-0.00720988	0.0179672	0.00570819	-0.0065237	-0.0144318	0.0205023	0.00331254	0.0107722	0.0131746	-0.0293659	0.00293596	0.00723818	0.00421264	0.0245658	0.00616115	0.00727884	-0.0124687
ukb-d-2877_1	Type of tobacco previously smoked: Manufactured cigarettes	0.00489204	-0.000221526	0.00253707	-0.0208058	-0.00546431	0.00780225	0.00176313	-0.0293811	-0.00239572	0.0222519	0.0302332	-0.0628723	-0.000863348	0.0216262	0.003034	-0.00493181	0.00359005	0.00584204	-0.00786349	-0.000931917	-0.00508487	0.000591565	0.0063435	-0.0188284	0.00301529	-0.00545844	-0.00465753	0.0447532	0.0110803
ukb-d-2877_2	Type of tobacco previously smoked: Hand-rolled cigarettes	-0.00102448	0.00403877	-0.00945036	0.0249255	0.000950994	-0.0137213	-0.00127008	0.00553203	-0.00157945	-0.0150168	-0.0198331	0.0285976	0.00144207	-0.0143127	-0.00360999	0.000837301	-0.000854818	-0.00331829	0.00718574	0.00175514	-0.00425838	-0.0113918	-0.00349835	0.016271	-0.0145281	-0.000667699	0.0032262	-0.0554011	-0.0068734
ukb-d-2956	General pain for 3+ months	0.0160611	0.0114658	0.00853909	0.154653	0.0654893	0.0276551	0.00398023	0.00889545	-0.0122096	-0.0676073	0.00499373	-0.00493699	0.00357333	-0.0744775	0.0131948	0.0263224	-0.0564072	0.00293679	-0.0673288	0.0182003	0.0324789	0.0194265	0.0383016	-0.0672543	-0.00606838	-0.0975557	0.00218403	-0.126897	0.011055
ukb-d-30000_irnt	White blood cell (leukocyte) count	-0.0364422	0.0233215	0.0114115	0.0355837	0.0544002	0.0775767	-0.00945848	0.0277449	0.011995	0.0283197	0.0682643	0.0353812	0.0781062	0.0263908	0.0134321	0.0232971	0.0440685	0.0189609	0.0447838	0.0301254	0.0445511	-0.0822253	-0.00953511	0.0850477	-0.0313993	0.010722	-0.0134149	-0.0577671	-0.0606025
ukb-d-30010_irnt	Red blood cell (erythrocyte) count	-0.0223227	-0.00456098	0.0135281	0.116524	0.0797132	-0.0316858	0.0290798	-0.00878846	0.00693209	-0.00108662	-0.0640334	-0.0793531	-0.0332523	0.0228465	-0.0103626	0.0102584	-0.0344497	0.0161849	0.0146793	-0.00715289	0.0083439	-0.0609825	-0.000352638	0.0185475	-0.0731674	0.0261648	-0.074282	-0.0256601	0.0207261
ukb-d-30020_irnt	Haemoglobin concentration	-0.00553685	-0.0147309	0.014074	0.0662169	0.0764132	-0.0530489	-0.0166248	-0.0227321	-0.0061337	-0.003434	-0.0135634	-0.0351805	-0.0146637	-0.0117754	-0.0134533	0.0168155	0.0286561	0.0101026	-0.00307064	0.00197288	-0.0323956	-0.0406593	0.0082047	0.0174071	0.0427302	-0.00659667	0.000737214	-0.00318829	0.00735956
ukb-d-30030_irnt	Haematocrit percentage	-0.00134147	-0.00764327	0.0102949	0.0737132	0.0842995	-0.0468042	-0.0164062	-0.0204472	-0.0104324	-0.00774749	0.00159473	-0.0359583	-0.0195095	-0.00190317	-0.0132135	0.0110366	0.0186847	0.00851678	-0.00233599	-0.0012016	-0.0439435	-0.0367479	0.0078559	0.0109448	0.0248745	0.00581057	-0.0156177	0.00552335	0.00206062
ukb-d-30040_irnt	Mean corpuscular volume	0.0394875	-0.00531276	-0.00705318	-0.089729	0.00875467	-0.0234035	-0.085741	-0.0176507	-0.0344746	-0.0150755	0.125708	0.0859535	0.024048	-0.044468	-0.00489395	-0.00542199	0.100962	-0.0147014	-0.0302032	0.0124914	-0.10675	0.0496551	0.0137917	-0.0233608	0.192296	-0.0360174	0.117121	0.0733393	-0.0424461
ukb-d-30050_irnt	Mean corpuscular haemoglobin	0.0304843	-0.0161282	0.000312663	-0.0959074	-0.00461378	-0.0327993	-0.0773244	-0.0157916	-0.0231402	-0.0058174	0.0854161	0.0753102	0.0334308	-0.0565903	-0.0048115	0.00407242	0.106501	-0.00976335	-0.0287638	0.0179093	-0.0721676	0.0380594	0.0135207	-0.0104497	0.202371	-0.0518477	0.131851	0.0503643	-0.026609
ukb-d-30060_irnt	Mean corpuscular haemoglobin concentration	-0.0104622	-0.0221807	0.0109372	-0.0319546	-0.0278239	-0.0264158	-0.00198402	-0.00881166	0.0158665	0.0127094	-0.0489903	0.00288607	0.0214149	-0.0361512	-0.00199641	0.0176342	0.036617	0.0016221	-0.00749264	0.010247	0.0476405	-0.00836239	0.00263722	0.0274735	0.0520799	-0.0413278	0.0490749	-0.0408005	0.0202536
ukb-d-30070_irnt	Red blood cell (erythrocyte) distribution width	-0.000689041	0.0438946	-0.0129918	-0.0217892	0.00669112	0.0925669	-0.014999	-0.0853298	-0.0227725	-0.0207737	-0.0674183	-0.0806225	-0.0147039	0.0630519	0.0128364	-0.0172993	-0.0749934	-0.000254313	-0.0148523	0.00788364	-0.114351	-0.045371	-0.00634297	-0.0219086	0.0867908	0.0480734	0.084933	0.170886	-0.015654
ukb-d-30080_irnt	Platelet count	-0.0237407	-0.00291996	0.00634789	0.109415	0.0632463	0.0537443	0.00575154	0.0391706	0.0491052	0.0108493	0.0133805	-0.0141323	0.0611158	0.0144947	-0.00684714	-0.0391165	0.0177609	-0.0144732	0.000861218	0.00474814	-0.0127517	-0.0479456	0.0105308	0.0274354	-0.207429	-0.0227553	0.00109235	-0.264401	-0.0434894
ukb-d-30090_irnt	Platelet crit	-0.0279858	0.00405673	0.00443064	0.139551	0.0135433	-0.00189559	0.00100691	0.0485098	0.0257075	0.0134487	0.0666426	0.0134969	0.0568762	0.0251416	0.00187579	-0.0258691	0.00426096	-0.0187274	0.00931114	0.0113321	-0.0375733	-0.0550954	-0.00131802	0.0469142	-0.126127	0.0190286	-0.000303507	-0.164966	-0.0578265
ukb-d-30100_irnt	Mean platelet (thrombocyte) volume	-0.00176412	0.0142127	-0.00435532	0.0235433	-0.106192	-0.112362	-0.0101242	0.00696075	-0.0546211	0.00303811	0.101928	0.0515988	-0.0201454	0.0154193	0.0170736	0.0338845	-0.0252873	-0.00471199	0.0132406	0.011386	-0.040143	0.00502115	-0.0241231	0.0248764	0.193782	0.0789656	-0.00326599	0.243794	-0.013359
ukb-d-30110_irnt	Platelet distribution width	-0.00577345	0.0208921	-0.00161255	-0.0194436	0.0808217	-0.175855	-0.0181759	-0.0174518	-0.0328095	0.0119673	-0.00339298	0.0138546	-0.0181903	0.00531697	0.00906154	-0.0300578	-0.0623076	0.0377023	0.0127745	0.0138359	-0.0585677	-0.101076	-0.0332649	-0.0364871	0.149015	0.00634382	0.00520592	0.225694	0.0495814
ukb-d-30120_irnt	Lymphocyte count	-0.00586294	0.00361612	0.0182661	-0.0112089	0.057354	0.0650473	-0.0205512	0.0153918	0.00837022	0.0214514	-0.00127575	0.0370104	0.120981	-0.0234052	0.00419357	0.0153207	0.0289634	-0.00268793	0.0327273	0.00728863	0.133098	-0.0327365	-0.00806974	0.0378646	-0.016814	-0.0133305	-0.053415	0.00970609	-0.0348797
ukb-d-30130_irnt	Monocyte count	-0.014059	0.0253091	0.00897276	0.0360975	0.0328033	0.0618228	-0.0087756	0.0184954	-0.0203192	0.0116215	0.00744689	0.0348204	0.0744569	-0.0136006	0.00685716	0.00852097	0.0519303	0.0132944	0.0256889	0.00831713	-0.033937	0.00595545	0.00408057	0.0375609	-0.00708979	0.0528352	0.0402996	0.0353943	-0.108793
ukb-d-30140_irnt	Neutrophill count	-0.0429254	0.0259024	0.00522918	0.0407204	0.0365863	0.049565	0.000733359	0.0226886	0.0159462	0.0274935	0.0919787	0.02865	0.011324	0.0436567	0.013782	0.024524	0.0298447	0.023566	0.0396143	0.0338048	0.00234168	-0.0876929	-0.00673985	0.0778687	-0.0276089	0.0165381	0.00635604	-0.0682716	-0.0373717
ukb-d-30180_irnt	Lymphocyte percentage	0.0272758	-0.018014	0.0115008	-0.0539696	0.0199736	0.00241013	-0.0145549	-0.0036327	-0.00291647	-0.000444411	-0.0804658	0.00951204	0.0694019	-0.0536526	-0.00739109	-0.00566587	-0.00494339	-0.022532	-0.0040529	-0.0184205	0.123216	0.038568	-0.00277052	-0.0279378	0.00383955	-0.0266828	-0.0505211	0.0615186	0.0145347
ukb-d-30190_irnt	Monocyte percentage	0.0154519	0.00894114	0.000671944	0.0115575	-0.00436151	0.0113826	-0.00414732	0.00245076	-0.0288001	-0.00594414	-0.0464646	0.0155292	0.0149237	-0.027992	-0.00191593	-0.00433631	0.028613	0.0042691	-0.00628917	-0.0173357	-0.0757835	0.0707699	0.00760933	-0.0246688	0.0157444	0.0516016	0.0528935	0.0822156	-0.0699107
ukb-d-30200_irnt	Neutrophill percentage	-0.0347965	0.0147344	-0.00903541	0.0299726	-0.0146941	-0.0243561	0.0187155	0.00251781	0.0165817	0.00915049	0.0769307	0.00336256	-0.112184	0.0621462	0.00711472	0.0122745	-0.0027167	0.019407	0.00771591	0.0234087	-0.0875081	-0.0462574	0.00086184	0.027061	-0.00479718	0.0096545	0.0382242	-0.0691292	0.0277821
ukb-d-30210_irnt	Eosinophill percentage	0.0451377	-0.00155659	-0.00720791	0.0570791	-0.0170606	0.0910424	-0.0182154	0.0197659	-0.023226	-0.0115071	0.0763955	-0.0741205	0.202989	-0.0417743	0.00762039	-0.0188954	-0.0258113	-0.0136252	-0.00854841	-0.0122242	0.0165252	-0.064843	0.00398238	0.000758306	-0.0397197	0.0198803	-0.0551735	-0.0714476	-0.116099
ukb-d-30220_irnt	Basophill percentage	0.0045486	0.00363158	-0.000571733	0.0247471	-0.0038707	0.0106846	0.00649036	0.00501709	-0.011803	-0.0107841	0.0513269	0.0113636	0.0887733	-0.00496071	0.00270089	0.00970368	-0.0465814	0.00135714	-0.0041409	0.00341749	0.0161196	-0.00652169	0.00682804	-0.038639	0.0101572	-0.0218231	-0.00782376	0.0577841	-0.0431275
ukb-d-30240_irnt	Reticulocyte percentage	-0.0151726	0.00102485	0.010736	-0.0892863	-0.0197123	0.024369	-0.00637971	0.0100426	0.0212144	0.0222314	-0.0176557	0.0205749	-0.0212542	-0.0103657	0.00549503	0.00837581	0.096551	0.038222	0.0098294	0.0285317	0.000227708	-0.015476	0.00453254	0.00762314	0.0568095	-0.0340553	0.0569427	0.0839181	-0.0114366
ukb-d-30250_irnt	Reticulocyte count	-0.0191201	-8.78e-05	0.0136739	-0.0608471	-0.0010597	0.0148481	-7.81e-05	0.00833016	0.0217992	0.0215513	-0.03343	-0.000675145	-0.0292064	-0.00613983	0.00309456	0.0103594	0.0857921	0.0399005	0.0121404	0.0263452	0.00383307	-0.0278427	0.00442291	0.0118001	0.0363666	-0.0260487	0.0395385	0.0728867	-0.00750154
ukb-d-30260_irnt	Mean reticulocyte volume	0.0675786	0.00990331	0.00423237	-0.0785908	0.0240897	0.035024	-0.0928555	-0.0623376	-0.0282513	-0.0195088	0.0997732	0.0986855	0.0570503	-0.00227729	0.00609157	-0.0112095	0.0361345	-0.0242234	-0.0203285	0.0261646	-0.152966	0.0208945	0.00978268	-0.0185719	0.214675	0.00589613	0.120403	-0.0037684	-0.0387783
ukb-d-30270_irnt	Mean sphered cell volume	0.0675345	0.00717771	-0.00731077	-0.0572793	-0.0121302	-0.0273036	-0.0797138	-0.0527871	-0.0323325	-0.0183456	0.122448	0.106307	0.0454505	-0.019424	0.00240707	-0.0157268	0.0349615	-0.0269113	-0.0194356	0.016779	-0.109169	0.0297601	0.0116486	-0.01054	0.177296	0.00240126	0.0745061	0.0261733	-0.0187188
ukb-d-30280_irnt	Immature reticulocyte fraction	0.0189026	0.018588	0.00423292	-0.165717	0.0173638	0.0455608	0.00256835	-0.033157	-0.0137441	-0.00216398	0.0484556	0.0801494	0.0338868	0.00684796	0.00750938	-0.000463369	0.0759592	0.0250482	0.0127484	0.0353885	-0.0695383	0.0320279	0.00762637	0.00164135	-0.000257706	-0.0173023	0.0140385	0.00585794	-0.0291144
ukb-d-30290_irnt	High light scatter reticulocyte percentage	-0.00325805	0.00814758	0.0101216	-0.136431	-0.0133007	0.0349791	-0.00370111	-0.00329815	0.0117376	0.0138268	0.00487053	0.0488957	-0.0012038	-0.00737472	0.00682898	0.00491344	0.10387	0.0401787	0.0128327	0.0365304	-0.0321136	0.00027986	0.00640591	0.00203374	0.0491277	-0.0275442	0.0528785	0.0666126	-0.0197665
ukb-d-30300_irnt	High light scatter reticulocyte count	-0.00705713	0.00751108	0.0118849	-0.115005	0.00136548	0.026137	0.000254532	-0.00283798	0.013126	0.0147708	-0.00974129	0.0309375	-0.0087772	-0.00369898	0.00486686	0.007024	0.0968004	0.0423679	0.014541	0.0346021	-0.0300852	-0.00973744	0.00639935	0.00730577	0.0334289	-0.0196533	0.0397878	0.0615067	-0.0157741
ukb-d-30500_irnt	Microalbumin in urine	-0.0204999	-0.0112085	9.97e-05	-0.00529845	0.0709893	-0.00386061	0.0265088	-0.0251322	-0.00763195	0.0261051	0.000469958	0.0199396	0.0480471	-0.0370143	0.00596137	0.00625718	-0.00190139	0.00519201	0.0432592	0.0262807	0.0258897	0.0345164	-0.0164421	-0.0141075	0.0409287	-0.00137004	0.00378462	0.0975652	-0.071613
ukb-d-30600_irnt	Albumin	-0.0562837	-0.00676799	0.0241025	0.104883	0.0233359	-0.0214896	0.0237823	-0.0987337	0.00110328	0.00449386	-0.0908555	0.0075875	-0.00673195	-0.0173806	-0.012585	-0.0278303	0.0108882	0.0402323	0.005322	0.0134759	0.0443682	-0.00858412	0.0356892	-0.00335611	0.0232206	-0.0324734	-0.0265795	0.0624853	0.0269533
ukb-d-30600_raw	Albumin	-0.145127	-0.0184255	0.0611547	0.275217	0.0640866	-0.0569038	0.0614182	-0.256827	0.00414439	0.0118824	-0.240465	0.0182275	-0.0183205	-0.0450846	-0.0332003	-0.0719004	0.0314117	0.10392	0.0177713	0.0315673	0.11333	-0.0266288	0.0943495	-0.00987591	0.0601944	-0.0843828	-0.0694473	0.173634	0.0746734
ukb-d-30610_irnt	Alkaline phosphatase	-0.00998397	0.00300897	-0.00561346	-0.029438	0.0878207	0.0943492	0.0199517	-0.0933473	-0.1551	-0.00948756	0.133845	-0.0244649	-0.0345209	0.0166988	0.00270511	0.00616617	0.0688178	-0.00302599	0.019371	0.00130111	-0.0722384	-0.025591	-0.00563812	-0.042345	0.0168902	-0.102951	-0.0164772	0.119568	0.00708056
ukb-d-30610_raw	Alkaline phosphatase	-0.00524306	0.185925	-0.0696378	-0.311188	2.61952	2.54052	0.516747	-2.36101	-3.58141	-0.296703	3.38033	-0.529638	-1.32009	0.604484	0.149288	0.181118	1.7768	0.0243269	0.289569	0.209287	-1.57782	-0.00299578	-0.0631248	-1.2864	0.511186	-2.41916	-0.31759	2.92156	0.489826
ukb-d-30620_irnt	Alanine aminotransferase	-0.0441746	-0.00631355	-0.000830171	0.0223826	0.036817	0.00304748	-0.0176723	-0.0212861	-0.0409334	0.0152845	-0.0262935	0.065032	-0.0553092	-0.00782008	0.00152471	-0.0299824	0.0176004	0.0331272	0.0109192	0.025932	0.00623527	0.0211936	0.0139998	-0.0171078	0.0500542	-0.0691049	-0.0410517	0.0296552	0.0179356
ukb-d-30620_raw	Alanine aminotransferase	-0.444793	-0.0982064	-0.00432471	0.28633	0.798892	0.0221122	-0.134258	-0.0667605	-0.363237	0.0302597	-0.162678	0.449846	-0.835719	-0.110012	0.0928089	-0.383667	0.194982	0.316859	0.253918	0.332327	0.206035	0.478211	0.10933	-0.418413	0.868587	-1.03833	-0.741808	0.746185	0.255725
ukb-d-30630_irnt	Apoliprotein A	-0.00048138	-0.00817086	0.00483147	0.0618358	-0.0750579	-0.0196624	0.0330035	-0.0691269	-0.0542607	-0.0202701	-0.0350617	-0.0872629	0.0214978	-0.0295246	-0.0109913	0.0212413	0.011342	-0.0195043	-0.0144154	-0.0627021	-0.0178079	-0.0149633	-0.00366671	-0.0430521	-0.0583663	0.0222577	0.0316494	0.0109973	0.0118979
ukb-d-30630_raw	Apoliprotein A	-0.000917652	-0.00194883	0.0014681	0.0176051	-0.0204075	-0.00447455	0.00883732	-0.0192051	-0.0143651	-0.00582164	-0.00602487	-0.023608	0.0064269	-0.00764676	-0.00296786	0.00592892	0.00267747	-0.0047811	-0.0040944	-0.0165185	-0.00473065	-0.00241135	-0.000755094	-0.0116056	-0.0161355	0.00449848	0.00992328	0.000127564	0.00319973
ukb-d-30640_irnt	Apoliprotein B	-0.0125593	-0.0150952	0.00107873	-0.0415694	0.0325363	0.0357189	-0.0251762	-0.0772848	0.0333114	0.00812287	0.0211054	-0.045603	-0.00315032	-0.0392282	-0.00339006	-0.0119677	0.00308063	0.0240011	0.00215949	0.0121602	-0.0239101	-0.0211387	0.012444	-0.00489461	0.0161335	-0.0202242	0.00536775	0.00929652	0.00215032
ukb-d-30640_raw	Apoliprotein B	-0.00302364	-0.00363156	0.000125963	-0.00965451	0.00687493	0.00803736	-0.00579205	-0.0195792	0.00804838	0.002411	0.00485213	-0.0104517	-0.00110583	-0.00923631	-0.000647181	-0.0028845	0.000444737	0.00624914	0.000457809	0.0029194	-0.00500454	-0.00500136	0.00321557	-0.00138129	0.00434344	-0.00516834	0.000470521	0.00435687	3.88e-05
ukb-d-30650_irnt	Aspartate aminotransferase	-0.0520734	0.00656319	9.69e-05	0.00458188	0.02602	-0.0478294	-0.00249148	-0.082204	-0.0993616	-0.00129745	-0.0167972	-0.0135557	-0.0599222	0.00761719	-0.000819615	-0.0178223	0.0153381	0.0096962	-0.0104333	0.00839547	-0.0168219	0.070465	0.015003	-0.0716061	-0.00224907	-0.0503929	-0.0133955	0.0787706	0.0320795
ukb-d-30650_raw	Aspartate aminotransferase	-0.315446	0.0327178	0.0192037	0.124477	0.360735	-0.019592	-0.0537727	-0.39857	-0.703774	-0.101807	-0.0944706	-0.0921291	-0.572637	0.122556	-0.0001152	-0.104612	0.170085	0.0204995	0.0206763	0.0451514	-0.140858	0.866306	0.140598	-0.903247	0.0914119	-0.603445	-0.244325	0.784143	0.25667
ukb-d-30660_irnt	Direct bilirubin	0.00659272	0.0120435	0.0107302	-0.00993731	-0.0191269	-0.0869228	0.000766469	-0.00222655	-0.0535658	-0.0118651	-0.0904369	-0.0115188	-0.00567062	-0.0170416	-0.0129862	0.0276181	0.012657	-0.00460489	-0.0208826	0.011133	0.0312501	0.0124431	0.00341381	-0.042285	0.00683893	-0.0214558	0.0258011	-0.0299146	0.0349713
ukb-d-30660_raw	Direct bilirubin	0.0109919	0.00981911	0.011039	0.00681974	-0.023712	-0.0539192	-0.000463784	0.000722442	-0.0420548	-0.00576645	-0.0803103	-0.00538567	0.0126857	-0.022753	-0.00546538	0.0167032	0.0108677	-0.00317431	-0.0117674	0.0120324	0.0117587	0.00766187	-0.00609952	-0.049905	0.0067452	-0.00381456	0.0165415	-0.0650063	0.0277234
ukb-d-30670_irnt	Urea	0.0101638	-0.00546864	0.000828574	-0.104467	0.0179472	-0.0368786	-0.00762636	0.0344666	0.00508443	-0.000706188	-0.108734	0.0478499	-0.00547489	0.0259903	0.0236708	0.00174113	-0.0153564	-0.0150418	0.0295185	0.0145273	-0.00716658	0.00232789	-0.000261228	0.0269603	-0.0362839	0.091043	-0.0170123	-0.143682	0.00925449
ukb-d-30670_raw	Urea	0.0173943	-0.00491443	0.00193889	-0.174595	0.0312952	-0.0329505	-0.00707371	0.035316	0.00965032	0.00599443	-0.14598	0.0690316	-0.00820251	0.0404163	0.0353653	0.000864572	-0.0168672	-0.0208637	0.0371013	0.0203517	-0.000964214	0.0122038	0.00223673	0.0325846	-0.0409453	0.125179	-0.0288647	-0.169301	0.00491531
ukb-d-30680_irnt	Calcium	-0.0392705	0.00646006	0.0139495	0.0511863	0.0578824	0.0108326	0.00650873	-0.0607564	0.00284002	-0.0128384	-0.0834811	0.00937903	0.0339598	-0.0288269	-0.00498481	-0.00800207	0.0217826	0.020983	0.00242762	0.0215294	0.0294154	-0.0371475	0.0212493	-0.0343974	0.0168913	-0.00302185	-0.0340171	0.0316831	-0.0095503
ukb-d-30680_raw	Calcium	-0.00347876	0.000576207	0.00119422	0.00407174	0.00518073	0.000974732	0.000740339	-0.00550429	0.000246725	-0.00105075	-0.00723363	0.00117522	0.0032688	-0.00265458	-0.000451736	-0.000719151	0.0020472	0.00193462	0.000281994	0.00196311	0.00287365	-0.00356979	0.00208566	-0.00331987	0.00194832	2.31e-05	-0.00319185	0.00278841	-0.000973501
ukb-d-30690_irnt	Cholesterol	-0.00312022	-0.0196524	0.00170712	-0.00461338	0.0127138	0.0209858	-0.0143345	-0.133117	0.0124509	0.0047657	-0.00658776	-0.0724393	0.00839907	-0.0553895	-0.00398372	-0.0018059	-0.00412596	0.0148601	-0.00850387	-0.0161395	-0.0159704	-0.0214817	0.0107685	-0.0347339	-0.00353336	0.00986194	0.0185111	0.0224003	0.0132002
ukb-d-30690_raw	Cholesterol	-0.00360916	-0.021648	0.00145678	-0.00337588	0.0109552	0.0236767	-0.0158637	-0.160134	0.0148311	0.00794904	-0.0106195	-0.0789308	0.0083708	-0.0618787	-0.0041145	-0.00362616	-0.00611389	0.0188971	-0.0110852	-0.0174272	-0.0165278	-0.023683	0.0126883	-0.0406768	-0.00160033	0.0119958	0.0199089	0.0314092	0.014108
ukb-d-30700_irnt	Creatinine	0.00346375	-0.0154518	0.0118889	-0.0853788	-0.0431413	-0.0936563	-0.00811759	0.0261427	-0.00311856	-0.0221773	-0.190521	0.025594	-0.0112584	0.0121181	0.0268421	0.00407926	-0.0413646	0.00336528	0.00268065	-0.0237944	0.0298579	-0.00158526	0.00443558	0.0201743	-0.00540884	0.0091978	-0.00864946	-0.0234475	-0.0272449
ukb-d-30700_raw	Creatinine	0.139954	-0.227865	0.1005	-1.85675	-0.54005	-1.03917	-0.104507	0.014822	0.10178	-0.09852	-2.82936	0.501909	0.0320669	0.0895783	0.499805	0.113042	-0.753473	-0.0858544	0.0876693	-0.369218	0.501272	0.249563	0.0548458	0.619855	0.218976	0.048311	-0.409301	-1.02857	-0.812688
ukb-d-30710_irnt	C-reactive protein	-0.00790101	0.0301947	-0.00676703	-0.0515281	0.0620516	-0.023409	-0.0282579	0.0138697	0.00806996	0.0127216	0.16652	0.107849	0.015227	0.0288714	0.0122063	-0.012796	0.00361567	-0.0023906	0.0138738	0.0128291	-0.10832	0.00425	0.000986904	0.0597925	0.0311241	0.034479	-0.0103789	-0.0105743	-0.0267478
ukb-d-30710_raw	C-reactive protein	0.014199	0.0748655	-0.0604328	-0.104386	0.281001	-0.0272542	-0.0217601	0.00656976	-0.0798649	-0.0644205	0.565468	0.349877	0.0496176	0.0576174	0.0167338	-0.0386445	-0.0320305	0.00059896	0.00798951	0.0584729	-0.274178	-0.0595053	0.0157637	0.268154	0.0700016	-0.0216085	0.0455395	-0.137036	-0.100128
ukb-d-30720_irnt	Cystatin C	0.0513891	0.0262951	0.00858253	-0.042714	0.062725	-0.203099	-0.0142295	-0.00463468	-0.0449003	-0.00713584	-0.0884778	0.0600327	-0.00108178	0.0108985	0.0369988	0.0152835	-0.0296153	-0.00436576	0.0403804	-0.00445431	0.00274898	-0.00263589	0.00128795	0.0323378	-0.0598914	0.0129155	-0.0252127	-0.0402433	0.0130185
ukb-d-30720_raw	Cystatin C	0.00801174	0.0041537	0.000761019	-0.00952432	0.00850308	-0.0258857	-0.00246519	-0.00340172	-0.00553744	-0.00044197	-0.0124664	0.0100981	-0.000738777	0.00116869	0.00655905	0.0016226	-0.00478545	-0.000664914	0.00553631	-0.000103802	0.00299334	-8.32e-06	-0.000357271	0.00623368	-0.00592766	0.000388595	-0.00576909	-0.00832682	-0.00122858
ukb-d-30730_irnt	Gamma glutamyltransferase	-0.0169286	0.0105794	-0.0025345	-0.0100672	0.0724494	0.0488982	-0.00502021	-0.00675986	0.00885116	0.00585017	-0.0411497	0.0280271	-0.0553071	0.0153372	-0.00536185	-0.0122428	0.0206472	0.0288003	0.0020005	0.0362148	-0.00364431	0.0202664	0.0106318	0.00381261	0.0604596	-0.0910446	-0.0453333	-0.0530705	0.000846189
ukb-d-30730_raw	Gamma glutamyltransferase	0.409184	0.26115	-0.175197	-1.86511	1.76165	1.69083	-0.0468261	-0.0215778	0.161212	-0.196312	-2.2446	1.21012	-1.8829	-0.000479674	-0.291484	0.420552	1.28757	0.885197	-0.209414	1.46663	0.202283	-0.175665	0.272999	-0.714474	2.33738	-2.05858	-0.841488	-1.05341	1.01661
ukb-d-30740_irnt	Glucose	-0.00344064	0.00354808	-0.00607742	-0.0291371	0.0272749	0.0287971	0.00770722	-0.0293507	0.0200003	0.00679396	-0.0373362	0.097371	0.00948876	0.00216002	0.00497477	0.0114268	-0.0185145	-0.00825407	0.041232	0.0170639	0.0050617	-0.017938	-0.007911	-0.00471944	0.0591181	-0.0175796	0.030808	0.0829691	0.00269791
ukb-d-30740_raw	Glucose	-0.00813537	-0.001047	-0.00657663	-0.0769371	-0.0112845	0.0145704	-0.0029945	-0.0212207	0.0247344	0.0125972	-0.00281664	0.120886	0.0368938	0.0244175	0.00960302	0.019182	-0.0109138	-0.000813064	0.00715438	0.0242917	0.0108013	-0.0125269	-0.00659201	-0.030385	0.0518349	-0.0171895	0.0366371	0.0313727	0.0101735
ukb-d-30750_irnt	Glycated haemoglobin	-0.0253375	0.0136818	0.00786984	0.0470683	0.0411526	0.0913659	0.0243292	-0.0750442	-0.0132162	-0.00505698	-0.0334332	0.13055	-0.00826124	0.0206692	0.00701633	-0.0072179	-0.0361886	0.00865546	-0.0176128	0.00597246	0.00527413	-0.0389977	-0.0149412	-0.0698224	-0.00510445	0.0407126	-0.020535	0.1194	-0.00529934
ukb-d-30750_raw	Glycated haemoglobin	-0.139694	0.074143	0.0219968	0.0845173	0.155838	0.387577	0.0540623	-0.41088	-0.00436788	0.016577	-0.269262	0.799307	0.0790469	0.248238	0.0308589	-0.0349264	-0.174029	0.116063	-0.158488	0.0655299	0.263811	-0.125161	-0.107142	-0.226901	0.145814	0.243779	-0.107994	0.298366	-0.00496392
ukb-d-30760_irnt	HDL cholesterol	0.0221164	-0.0073659	-0.000638044	0.0549765	-0.0402182	-0.0587283	0.019863	-0.112666	-0.0597143	-0.0160259	-0.0380437	-0.101091	0.0264944	-0.0346796	-0.00835616	0.0299694	0.0023401	-0.0277391	-0.0139839	-0.0538481	-0.0199936	0.00265339	0.000823267	-0.0307981	-0.0571813	0.0189746	0.0333439	-0.00812971	0.00437974
[truncated: 402 more rows]

## Sheet: S2b. p value
Table S2 MR results of causal links between the expression of 29 mTOR genes and 1,431 phenotypes
a. p value
[truncated: 1,432 more rows]

## Sheet: S3a. beta score
Table S3 MR results of causal links between the expression of 29 mTOR genes and 452 plasma metabolites
a. beta score
[truncated: 448 more rows]

## Sheet: S3b. p value
Table S3 MR results of causal links between the expression of 29 mTOR genes and 452 plasma metabolites
[truncated: 449 more rows]

[truncated: 4 more sheets: S4a. beta score, S4b. p value, S5a. beta score, S5b. p value]
